# Supplementary material for: Integrative network pharmacology, molecular dynamics simulation, and single-cell RNA sequencing strategies reveal the multi-target mechanisms of oridonin against cervical cancer
Source: Front Pharmacol. 2026 Jun 17;17:1788376. doi: 10.3389/fphar.2026.1788376 (PMC13318904; doi:10.3389/fphar.2026.1788376)
Supplement: Supplementary file 2 [file Supplementaryfile1.xlsx]

## Sheet: GeneCards
Gene Symbol	Description	Category	Uniprot ID	Gifts	GC Id	Relevance score
BRCA2	BRCA2 DNA Repair Associated	Protein Coding	P51587	60	GC13P032315	347.406188964844
BRCA1	BRCA1 DNA Repair Associated	Protein Coding	P38398	63	GC17M043044	334.220336914063
ATM	ATM Serine/Threonine Kinase	Protein Coding	Q13315	66	GC11P108222	278.763854980469
TP53	Tumor Protein P53	Protein Coding	P04637	66	GC17M007661	228.444717407227
PALB2	Partner And Localizer Of BRCA2	Protein Coding	Q86YC2	57	GC16M023603	222.076019287109
BRIP1	BRCA1 Interacting DNA Helicase 1	Protein Coding	Q9BX63	61	GC17M061679	215.530838012695
CHEK2	Checkpoint Kinase 2	Protein Coding	O96017	67	GC22M028687	205.507019042969
MSH6	MutS Homolog 6	Protein Coding	P52701	61	GC02P047695	205.041595458984
MLH1	MutL Homolog 1	Protein Coding	P40692	61	GC03P036993	204.508392333984
MSH2	MutS Homolog 2	Protein Coding	P43246	61	GC02P047403	204.495315551758
EGFR	Epidermal Growth Factor Receptor	Protein Coding	P00533	67	GC07P055019	192.047714233398
CDH1	Cadherin 1	Protein Coding	P12830	61	GC16P068737	182.784851074219
APC	APC Regulator Of Wnt Signaling Pathway	Protein Coding	P25054	61	GC05P112707	182.669967651367
BARD1	BRCA1 Associated RING Domain 1	Protein Coding	Q99728	59	GC02M214725	177.373138427734
PTEN	Phosphatase And Tensin Homolog	Protein Coding	P60484	65	GC10P134441	171.99169921875
PMS2	PMS1 Homolog 2, Mismatch Repair System Component	Protein Coding	P54278	61	GC07M005982	168.793060302734
C11orf65	Chromosome 11 Open Reading Frame 65	Protein Coding	Q8NCR3	44	GC11M108308	159.524703979492
CDKN2A	Cyclin Dependent Kinase Inhibitor 2A	Protein Coding	Q8N726	63	GC09M021967	152.119995117188
ERBB2	Erb-B2 Receptor Tyrosine Kinase 2	Protein Coding	P04626	68	GC17P039687	146.280456542969
NF1	Neurofibromin 1	Protein Coding	P21359	60	GC17P031094	146.196105957031
POLD1	DNA Polymerase Delta 1, Catalytic Subunit	Protein Coding	P28340	59	GC19P172047	138.691864013672
STK11	Serine/Threonine Kinase 11	Protein Coding	Q15831	62	GC19P001177	137.828308105469
POLE	DNA Polymerase Epsilon, Catalytic Subunit	Protein Coding	Q07864	60	GC12M132852	136.86589050293
RAD50	RAD50 Double Strand Break Repair Protein	Protein Coding	Q92878	62	GC05P132556	135.771179199219
DICER1	Dicer 1, Ribonuclease III	Protein Coding	Q9UPY3	61	GC14M095086	133.878051757813
BRAF	B-Raf Proto-Oncogene, Serine/Threonine Kinase	Protein Coding	P15056	67	GC07M140803	133.61100769043
MET	MET Proto-Oncogene, Receptor Tyrosine Kinase	Protein Coding	P08581	67	GC07P116672	132.607345581055
AXIN2	Axin 2	Protein Coding	Q9Y2T1	62	GC17M065528	130.758850097656
SMAD4	SMAD Family Member 4	Protein Coding	Q13485	66	GC18P051028	125.885070800781
PIK3CA	Phosphatidylinositol-4,5-Bisphosphate 3-Kinase Catalytic Subunit Alpha	Protein Coding	P42336	64	GC03P179148	124.081756591797
ALK	ALK Receptor Tyrosine Kinase	Protein Coding	Q9UM73	64	GC02M029467	122.035
TSC2	TSC Complex Subunit 2	Protein Coding	P49815	64	GC16P135937	121.896545410156
RB1	RB Transcriptional Corepressor 1	Protein Coding	P06400	61	GC13P048303	117.890785217285
RET	Ret Proto-Oncogene	Protein Coding	P07949	67	GC10P054397	116.097503662109
KRAS	KRAS Proto-Oncogene, GTPase	Protein Coding	P01116	66	GC12M039202	115.192291259766
SMARCA4	SWI/SNF Related BAF Chromatin Remodeling Complex Subunit ATPase 4	Protein Coding	P51532	63	GC19P170938	112.796760559082
RAD51D	RAD51 Paralog D	Protein Coding	O75771	54	GC17M035092	111.43433380127
CTNNB1	Catenin Beta 1	Protein Coding	P35222	66	GC03P041194	110.929122924805
NBN	Nibrin	Protein Coding	O60934	61	GC08M089933	110.872413635254
PTCH1	Patched 1	Protein Coding	Q13635	64	GC09M095442	109.675834655762
MUTYH	MutY DNA Glycosylase	Protein Coding	Q9UIF7	57	GC01M045329	109.024429321289
AKT1	AKT Serine/Threonine Kinase 1	Protein Coding	P31749	66	GC14M104769	108.627182006836
RAD51C	RAD51 Paralog C	Protein Coding	O43502	57	GC17P058692	107.763153076172
PDGFRA	Platelet Derived Growth Factor Receptor Alpha	Protein Coding	P16234	66	GC04P054229	105.485984802246
BLM	BLM RecQ Like Helicase	Protein Coding	P54132	62	GC15P090717	104.010360717773
MSH3	MutS Homolog 3	Protein Coding	P20585	55	GC05P080654	103.705978393555
FGFR3	Fibroblast Growth Factor Receptor 3	Protein Coding	P22607	67	GC04P033759	102.91374206543
BAP1	BRCA1 Associated Deubiquitinase 1	Protein Coding	Q92560	59	GC03M052401	102.30574798584
TERT	Telomerase Reverse Transcriptase	Protein Coding	O14746	64	GC05M001253	101.190521240234
CTNNA1	Catenin Alpha 1	Protein Coding	P35221	60	GC05P138911	97.7968444824219
KIT	KIT Proto-Oncogene, Receptor Tyrosine Kinase	Protein Coding	P10721	66	GC04P054657	95.6951370239258
CDK4	Cyclin Dependent Kinase 4	Protein Coding	P11802	66	GC12M061024	94.2729
FGFR2	Fibroblast Growth Factor Receptor 2	Protein Coding	P21802	67	GC10M121478	93.9954452514648
MRE11	MRE11 Double Strand Break Repair Nuclease	Protein Coding	P49959	61	GC11M146721	93.0445098876953
EPCAM	Epithelial Cell Adhesion Molecule	Protein Coding	P16422	61	GC02P047345	92.5222320556641
TSC1	TSC Complex Subunit 1	Protein Coding	Q92574	61	GC09M132891	91.516845703125
HRAS	HRas Proto-Oncogene, GTPase	Protein Coding	P01112	64	GC11M016453	90.5906753540039
CDKN1B	Cyclin Dependent Kinase Inhibitor 1B	Protein Coding	P46527	61	GC12P085924	89.8297958374023
BMPR1A	Bone Morphogenetic Protein Receptor Type 1A	Protein Coding	P36894	64	GC10P134387	89.829345703125
ESR1	Estrogen Receptor 1	Protein Coding	P03372	67	GC06P201302	89.285400390625
CD274	CD274 Molecule	Protein Coding	Q9NZQ7	58	GC09P005450	88.3574676513672
RUNX1	RUNX Family Transcription Factor 1	Protein Coding	Q01196	61	GC21M034787	87.4942855834961
CCND1	Cyclin D1	Protein Coding	P24385	65	GC11P069641	87.3003768920898
MEN1	Menin 1	Protein Coding	O00255	58	GC11M064803	86.6025695800781
ATR	ATR Checkpoint Kinase	Protein Coding	Q13535	66	GC03M142449	86.1535110473633
MYC	MYC Proto-Oncogene, BHLH Transcription Factor	Protein Coding	P01106	65	GC08P127735	84.7437744140625
FLCN	Folliculin	Protein Coding	Q8NFG4	54	GC17M017212	83.3891372680664
SDHA	Succinate Dehydrogenase Complex Flavoprotein Subunit A	Protein Coding	P31040	60	GC05P000254	83.1642303466797
FANCC	FA Complementation Group C	Protein Coding	Q00597	60	GC09M095099	82.2921676635742
FH	Fumarate Hydratase	Protein Coding	P07954	59	GC01M241499	81.0408782958984
NRAS	NRAS Proto-Oncogene, GTPase	Protein Coding	P01111	63	GC01M114704	79.3136444091797
HOXB13	Homeobox B13	Protein Coding	Q92826	54	GC17M105076	78.4629898071289
STAT3	Signal Transducer And Activator Of Transcription 3	Protein Coding	P40763	66	GC17M042313	78.1016998291016
LZTR1	Leucine Zipper Like Post Translational Regulator 1	Protein Coding	Q8N653	54	GC22P102074	77.253532409668
SDHB	Succinate Dehydrogenase Complex Iron Sulfur Subunit B	Protein Coding	P21912	61	GC01M040972	77.0789489746094
NOTCH1	Notch Receptor 1	Protein Coding	P46531	66	GC09M140475	76.7844009399414
MTOR	Mechanistic Target Of Rapamycin Kinase	Protein Coding	P42345	68	GC01M011106	76.4246978759766
VHL	Von Hippel-Lindau Tumor Suppressor	Protein Coding	P40337	60	GC03P030197	75.5080795288086
ARID1A	AT-Rich Interaction Domain 1A	Protein Coding	O14497	57	GC01P026693	74.9627685546875
MLH3	MutL Homolog 3	Protein Coding	Q9UHC1	52	GC14M075013	73.5862884521484
HIF1A	Hypoxia Inducible Factor 1 Subunit Alpha	Protein Coding	Q16665	62	GC14P061695	73.2453765869141
MDM2	MDM2 Proto-Oncogene	Protein Coding	Q00987	66	GC12P068808	70.9779052734375
FGFR1	Fibroblast Growth Factor Receptor 1	Protein Coding	P11362	67	GC08M038400	70.6708679199219
CHEK1	Checkpoint Kinase 1	Protein Coding	O14757	66	GC11P125625	70.5399856567383
POT1	Protection Of Telomeres 1	Protein Coding	Q9NUX5	55	GC07M124822	70.4697418212891
AR	Androgen Receptor	Protein Coding	P10275	65	GC0XP067544	70.2000427246094
NTHL1	Nth Like DNA Glycosylase 1	Protein Coding	P78549	55	GC16M055146	69.1763000488281
TGFBR2	Transforming Growth Factor Beta Receptor 2	Protein Coding	P37173	65	GC03P031087	69.1629638671875
SMARCB1	SWI/SNF Related BAF Chromatin Remodeling Complex Subunit B1	Protein Coding	Q12824	58	GC22P023786	67.3290176391602
NF2	NF2, Moesin-Ezrin-Radixin Like (MERLIN) Tumor Suppressor	Protein Coding	P35240	61	GC22P029603	66.7823333740234
SRC	SRC Proto-Oncogene, Non-Receptor Tyrosine Kinase	Protein Coding	P12931	63	GC20P037344	66.6230163574219
SDHD	Succinate Dehydrogenase Complex Subunit D	Protein Coding	O14521	57	GC11P131510	65.8952560424805
TUG1	Taurine Up-Regulated 1	Protein Coding	A0A6I8PU40	33	GC22P030969	65.6725234985352
VEGFA	Vascular Endothelial Growth Factor A	Protein Coding	P15692	61	GC06P043770	65.5127258300781
FBXW7	F-Box And WD Repeat Domain Containing 7	Protein Coding	Q969H0	58	GC04M152321	65.149040222168
ERBB4	Erb-B2 Receptor Tyrosine Kinase 4	Protein Coding	Q15303	67	GC02M211375	64.7422256469727
IL6	Interleukin 6	Protein Coding	P05231	63	GC07P022725	64.5008544921875
CDC73	Cell Division Cycle 73	Protein Coding	Q6P1J9	58	GC01P193151	63.927604675293
BCL2	BCL2 Apoptosis Regulator	Protein Coding	P10415	64	GC18M063123	63.6831321716309
XRCC2	X-Ray Repair Cross Complementing 2	Protein Coding	O43543	52	GC07M152644	63.3217697143555
BAX	BCL2 Associated X, Apoptosis Regulator	Protein Coding	Q07812	63	GC19P048954	62.6606330871582
PRKAR1A	Protein Kinase CAMP-Dependent Type I Regulatory Subunit Alpha	Protein Coding	P10644	63	GC17P176252	62.2303695678711
RAD51	RAD51 Recombinase	Protein Coding	Q06609	64	GC15P040694	62.0862274169922
EP300	EP300 Lysine Acetyltransferase	Protein Coding	Q09472	65	GC22P041091	61.6697769165039
CASP8	Caspase 8	Protein Coding	Q14790	64	GC02P201233	61.5675430297852
GDF6	Growth Differentiation Factor 6	Protein Coding	Q6KF10	54	GC08M096142	60.5039024353027
CDK6	Cyclin Dependent Kinase 6	Protein Coding	Q00534	64	GC07M092604	60.2410659790039
AOPEP	Aminopeptidase O (Putative)	Protein Coding	Q8N6M6	49	GC09P159758	59.566650390625
SDHC	Succinate Dehydrogenase Complex Subunit C	Protein Coding	Q99643	55	GC01P161314	59.5450134277344
SUFU	SUFU Negative Regulator Of Hedgehog Signaling	Protein Coding	Q9UMX1	55	GC10P134806	59.2574157714844
TGFB1	Transforming Growth Factor Beta 1	Protein Coding	P01137	65	GC19M041301	59.2379760742188
MUC16	Mucin 16, Cell Surface Associated	Protein Coding	Q8WXI7	52	GC19M008848	58.7276878356934
ERCC2	ERCC Excision Repair 2, TFIIH Core Complex Helicase Subunit	Protein Coding	P18074	61	GC19M045349	58.672534942627
RECQL4	RecQ Like Helicase 4	Protein Coding	O94761	53	GC08M147797	57.1051483154297
TNFSF10	TNF Superfamily Member 10	Protein Coding	P50591	58	GC03M172505	56.6515121459961
PTGS2	Prostaglandin-Endoperoxide Synthase 2	Protein Coding	P35354	63	GC01M186671	56.3037071228027
BIRC5	Baculoviral IAP Repeat Containing 5	Protein Coding	O15392	58	GC17P078214	55.8552131652832
EZH2	Enhancer Of Zeste 2 Polycomb Repressive Complex 2 Subunit	Protein Coding	Q15910	66	GC07M148807	55.664436340332
TMEM127	Transmembrane Protein 127	Protein Coding	O75204	49	GC02M096248	55.533863067627
GREM1	Gremlin 1, DAN Family BMP Antagonist	Protein Coding	O60565	58	GC15P210191	55.4949226379395
CXCR4	C-X-C Motif Chemokine Receptor 4	Protein Coding	P61073	65	GC02M136114	54.978702545166
CDKN1A	Cyclin Dependent Kinase Inhibitor 1A	Protein Coding	P38936	63	GC06P199656	54.0864410400391
WT1	WT1 Transcription Factor	Protein Coding	P19544	60	GC11M032365	53.7300300598145
ERBB3	Erb-B2 Receptor Tyrosine Kinase 3	Protein Coding	P21860	67	GC12P087018	53.4500160217285
PDCD1	Programmed Cell Death 1	Protein Coding	Q15116	60	GC02M241849	52.8065719604492
MMP9	Matrix Metallopeptidase 9	Protein Coding	P14780	66	GC20P046008	52.7125549316406
IL1B	Interleukin 1 Beta	Protein Coding	P01584	59	GC02M112829	52.6431350708008
CASP3	Caspase 3	Protein Coding	P42574	62	GC04M184627	52.542308807373
FANCM	FA Complementation Group M	Protein Coding	Q8IYD8	54	GC14P045135	51.784252166748
BUB1B	BUB1 Mitotic Checkpoint Serine/Threonine Kinase B	Protein Coding	O60566	62	GC15P040161	51.5661010742188
DLC1	DLC1 Rho GTPase Activating Protein	Protein Coding	Q96QB1	55	GC08M013083	51.4596099853516
CCNE1	Cyclin E1	Protein Coding	P24864	61	GC19P029811	51.3069915771484
SMO	Smoothened, Frizzled Class Receptor	Protein Coding	Q99835	64	GC07P170198	51.2040328979492
MAP2K1	Mitogen-Activated Protein Kinase Kinase 1	Protein Coding	Q02750	67	GC15P066386	51.1990623474121
MMP2	Matrix Metallopeptidase 2	Protein Coding	P08253	66	GC16P137330	51.0601692199707
MUC1	Mucin 1, Cell Surface Associated	Protein Coding	P15941	61	GC01M155185	50.8066749572754
CD44	CD44 Molecule (IN Blood Group)	Protein Coding	P16070	61	GC11P035139	50.7611694335938
FANCD2	FA Complementation Group D2	Protein Coding	Q9BXW9	59	GC03P010026	50.5932273864746
AURKA	Aurora Kinase A	Protein Coding	O14965	64	GC20M056370	50.433895111084
PPARG	Peroxisome Proliferator Activated Receptor Gamma	Protein Coding	P37231	65	GC03P012287	50.4007797241211
FASLG	Fas Ligand	Protein Coding	P48023	60	GC01P172659	50.2914009094238
SDHAF2	Succinate Dehydrogenase Complex Assembly Factor 2	Protein Coding	Q9NX18	53	GC11P061430	49.8129653930664
SMARCE1	SWI/SNF Related BAF Chromatin Remodeling Complex Subunit E1	Protein Coding	Q969G3	57	GC17M040624	49.7537956237793
PMS1	PMS1 Homolog 1, Mismatch Repair System Component	Protein Coding	P54277	51	GC02P189784	49.6977996826172
MITF	Melanocyte Inducing Transcription Factor	Protein Coding	O75030	60	GC03P070723	49.6914558410645
NFE2L2	NFE2 Like BZIP Transcription Factor 2	Protein Coding	Q16236	64	GC02M177227	49.6191940307617
MAPK1	Mitogen-Activated Protein Kinase 1	Protein Coding	P28482	66	GC22M090309	49.6101875305176
TNF	Tumor Necrosis Factor	Protein Coding	P01375	63	GC06P199528	49.4950408935547
SMAD3	SMAD Family Member 3	Protein Coding	P84022	66	GC15P067063	49.0954856872559
IGF1R	Insulin Like Growth Factor 1 Receptor	Protein Coding	P08069	68	GC15P098648	48.7912979125977
RNF43	Ring Finger Protein 43	Protein Coding	Q68DV7	49	GC17M058352	48.6783599853516
SMAD2	SMAD Family Member 2	Protein Coding	Q15796	64	GC18M047809	48.4172286987305
RASSF1	Ras Association Domain Family Member 1	Protein Coding	Q9NS23	56	GC03M050329	48.3340759277344
CDKN2B	Cyclin Dependent Kinase Inhibitor 2B	Protein Coding	P42772	58	GC09M022002	48.3274383544922
JUN	Jun Proto-Oncogene, AP-1 Transcription Factor Subunit	Protein Coding	P05412	63	GC01M058780	48.2643852233887
MAX	MYC Associated Transcriptional Regulator X	Protein Coding	P61244	58	GC14M065484	48.0073089599609
PHOX2B	Paired Like Homeobox 2B	Protein Coding	Q99453	56	GC04M041746	47.8208312988281
FANCA	FA Complementation Group A	Protein Coding	O15360	61	GC16M090354	47.8050575256348
NTRK1	Neurotrophic Receptor Tyrosine Kinase 1	Protein Coding	P04629	62	GC01P156815	47.6261901855469
DHFR	Dihydrofolate Reductase	Protein Coding	P00374	60	GC05M080626	47.4661598205566
TP63	Tumor Protein P63	Protein Coding	Q9H3D4	58	GC03P189598	47.312614440918
PIK3R1	Phosphoinositide-3-Kinase Regulatory Subunit 1	Protein Coding	P27986	64	GC05P068215	47.1678428649902
XRCC1	X-Ray Repair Cross Complementing 1	Protein Coding	P18887	57	GC19M043543	47.0262184143066
FAS	Fas Cell Surface Death Receptor	Protein Coding	P25445	63	GC10P134457	46.730224609375
ATRX	ATRX Chromatin Remodeler	Protein Coding	P46100	58	GC0XM077504	46.6705703735352
RAD51B	RAD51 Paralog B	Protein Coding	O15315	53	GC14P067819	46.6528396606445
ITCH	Itchy E3 Ubiquitin Protein Ligase	Protein Coding	Q96J02	60	GC20P034363	46.6000747680664
SOD2	Superoxide Dismutase 2	Protein Coding	P04179	60	GC06M159669	46.526798248291
PTK2	Protein Tyrosine Kinase 2	Protein Coding	Q05397	61	GC08M140657	46.4622497558594
ERCC1	ERCC Excision Repair 1, Endonuclease Non-Catalytic Subunit	Protein Coding	P07992	58	GC19M116421	46.3309745788574
FHIT	Fragile Histidine Triad Diadenosine Triphosphatase	Protein Coding	P49789	55	GC03M059747	46.2895431518555
ERCC5	ERCC Excision Repair 5, Endonuclease	Protein Coding	P28715	57	GC13P102845	46.2455253601074
IGF2	Insulin Like Growth Factor 2	Protein Coding	P01344	61	GC11M016606	46.0502319335938
CTLA4	Cytotoxic T-Lymphocyte Associated Protein 4	Protein Coding	P16410	60	GC02P205372	46.0285491943359
GALNT12	Polypeptide N-Acetylgalactosaminyltransferase 12	Protein Coding	Q8IXK2	50	GC09P098807	45.9984550476074
SOX2	SRY-Box Transcription Factor 2	Protein Coding	P48431	58	GC03P181711	45.9171943664551
CDK12	Cyclin Dependent Kinase 12	Protein Coding	Q9NYV4	58	GC17P039461	45.8106651306152
ABCB1	ATP Binding Cassette Subfamily B Member 1	Protein Coding	P08183	64	GC07M087504	45.7932739257813
IDH1	Isocitrate Dehydrogenase (NADP(+)) 1	Protein Coding	O75874	65	GC02M208236	45.7051086425781
PARP1	Poly(ADP-Ribose) Polymerase 1	Protein Coding	P09874	64	GC01M226360	45.6617164611816
AIP	AHR Interacting HSP90 Co-Chaperone	Protein Coding	O00170	56	GC11P067468	45.6235427856445
KDR	Kinase Insert Domain Receptor	Protein Coding	P35968	67	GC04M055078	45.4882774353027
MGMT	O-6-Methylguanine-DNA Methyltransferase	Protein Coding	P16455	62	GC10P135655	45.1424903869629
SOX9	SRY-Box Transcription Factor 9	Protein Coding	P48436	57	GC17P072121	45.0601425170898
MKI67	Marker Of Proliferation Ki-67	Protein Coding	P46013	57	GC10M128096	45.0105400085449
STAT1	Signal Transducer And Activator Of Transcription 1	Protein Coding	P42224	65	GC02M190908	44.9079360961914
PIK3CG	Phosphatidylinositol-4,5-Bisphosphate 3-Kinase Catalytic Subunit Gamma	Protein Coding	P48736	62	GC07P106865	44.9076766967773
SPOP	Speckle Type BTB/POZ Protein	Protein Coding	O43791	56	GC17M049598	44.875301361084
JAK2	Janus Kinase 2	Protein Coding	O60674	66	GC09P004985	44.8463516235352
IL1RN	Interleukin 1 Receptor Antagonist	Protein Coding	P18510	62	GC02P160358	44.5489311218262
CREBBP	CREB Binding Lysine Acetyltransferase	Protein Coding	Q92793	67	GC16M055329	44.0983657836914
GSTP1	Glutathione S-Transferase Pi 1	Protein Coding	P09211	63	GC11P067583	44.0966835021973
PPM1D	Protein Phosphatase, Mg2+/Mn2+ Dependent 1D	Protein Coding	O15297	60	GC17P176068	43.9778366088867
HNF1B	HNF1 Homeobox B	Protein Coding	P35680	55	GC17M037686	43.930362701416
IL2	Interleukin 2	Protein Coding	P60568	58	GC04M122451	43.6946868896484
WRN	WRN RecQ Like Helicase	Protein Coding	Q14191	60	GC08P031033	43.4534378051758
PTPN11	Protein Tyrosine Phosphatase Non-Receptor Type 11	Protein Coding	Q06124	67	GC12P112418	43.355110168457
FOXO1	Forkhead Box O1	Protein Coding	Q12778	64	GC13M040555	43.2596321105957
IRF1	Interferon Regulatory Factor 1	Protein Coding	P10914	59	GC05M132440	43.1018295288086
IFNG	Interferon Gamma	Protein Coding	P01579	63	GC12M068154	43.0691299438477
DNMT1	DNA Methyltransferase 1	Protein Coding	P26358	66	GC19M010133	42.8672752380371
CXCL8	C-X-C Motif Chemokine Ligand 8	Protein Coding	P10145	56	GC04P073740	42.7569351196289
GNAS	GNAS Complex Locus	Protein Coding	P84996	63	GC20P058839	42.7556533813477
TGFBR1	Transforming Growth Factor Beta Receptor 1	Protein Coding	P36897	66	GC09P159927	42.7431488037109
XRCC3	X-Ray Repair Cross Complementing 3	Protein Coding	O43542	56	GC14M103697	42.7415237426758
GSTM1	Glutathione S-Transferase Mu 1	Protein Coding	P09488	56	GC01P109687	42.4901123046875
IL10	Interleukin 10	Protein Coding	P22301	59	GC01M206767	42.4688186645508
GATA3	GATA Binding Protein 3	Protein Coding	P23771	63	GC10P008045	42.3628387451172
IQANK1	IQ Motif And Ankyrin Repeat Containing 1	Protein Coding	A8MXQ7	29	GC08P149538	41.9223327636719
KMT2D	Lysine Methyltransferase 2D	Protein Coding	O14686	56	GC12M049018	41.8235855102539
DNMT3A	DNA Methyltransferase 3 Alpha	Protein Coding	Q9Y6K1	65	GC02M025228	41.7627906799316
XPC	XPC Complex Subunit, DNA Damage Recognition And Repair Factor	Protein Coding	Q01831	58	GC03M029834	41.3298072814941
MTHFR	Methylenetetrahydrofolate Reductase	Protein Coding	P42898	61	GC01M011785	41.3264694213867
PRKDC	Protein Kinase, DNA-Activated, Catalytic Subunit	Protein Coding	P78527	63	GC08M047773	41.2541694641113
GLI1	GLI Family Zinc Finger 1	Protein Coding	P08151	60	GC12P087089	41.0500984191895
NFKB1	Nuclear Factor Kappa B Subunit 1	Protein Coding	P19838	66	GC04P102501	40.9502182006836
IDH2	Isocitrate Dehydrogenase (NADP(+)) 2	Protein Coding	P48735	65	GC15M090083	40.9460563659668
ERCC4	ERCC Excision Repair 4, Endonuclease Catalytic Subunit	Protein Coding	Q92889	58	GC16P013920	40.9445419311523
SMARCA5	SNF2 Related Chromatin Remodeling ATPase 5	Protein Coding	O60264	55	GC04P143513	40.9401016235352
RAD54L	RAD54 Like	Protein Coding	Q92698	58	GC01P095089	40.7471122741699
RNASEL	Ribonuclease L	Protein Coding	Q05823	56	GC01M182573	40.6494026184082
RAF1	Raf-1 Proto-Oncogene, Serine/Threonine Kinase	Protein Coding	P04049	67	GC03M012583	40.5411529541016
IGF1	Insulin Like Growth Factor 1	Protein Coding	P05019	60	GC12M102395	40.3420333862305
BLACAT1	BLACAT1 Overlapping LEMD1 Locus	Protein Coding		25	GC01M205389	40.3314208984375
GATA2	GATA Binding Protein 2~Name Same As:- HGNC:18350	Protein Coding	P23769	61	GC03M128479	39.6567268371582
PALLD	Palladin, Cytoskeletal Associated Protein	Protein Coding	Q8WX93	54	GC04P168497	39.6194915771484
ITGB1	Integrin Subunit Beta 1	Protein Coding	P05556	63	GC10M037978	39.5457534790039
ADAM12	ADAM Metallopeptidase Domain 12	Protein Coding	O43184	58	GC10M126012	39.493968963623
SNAI1	Snail Family Transcriptional Repressor 1	Protein Coding	O95863	57	GC20P049982	39.4453811645508
CXCL12	C-X-C Motif Chemokine Ligand 12	Protein Coding	P48061	58	GC10M044370	39.4052886962891
KRT7	Keratin 7	Protein Coding	P08729	55	GC12P052232	39.3998260498047
CYP1A1	Cytochrome P450 Family 1 Subfamily A Member 1	Protein Coding	P04798	60	GC15M074719	39.3273544311523
FLT1	Fms Related Receptor Tyrosine Kinase 1	Protein Coding	P17948	64	GC13M028300	39.3231964111328
EGF	Epidermal Growth Factor	Protein Coding	P01133	64	GC04P109912	39.2466659545898
RELA	RELA Proto-Oncogene, NF-KB Subunit	Protein Coding	Q04206	64	GC11M065653	39.2134246826172
E2F1	E2F Transcription Factor 1	Protein Coding	Q01094	57	GC20M033675	39.1140518188477
CP	Ceruloplasmin	Protein Coding	P00450	62	GC03M149162	39.0936431884766
RHOA	Ras Homolog Family Member A	Protein Coding	P61586	62	GC03M049359	39.0454864501953
CCL2	C-C Motif Chemokine Ligand 2	Protein Coding	P13500	60	GC17P034255	38.8969421386719
MCL1	MCL1 Apoptosis Regulator, BCL2 Family Member	Protein Coding	Q07820	62	GC01M169571	38.8879508972168
BCL2L1	BCL2 Like 1	Protein Coding	Q07817	62	GC20M031664	38.7532539367676
ABCG2	ATP Binding Cassette Subfamily G Member 2 (JR Blood Group)	Protein Coding	Q9UNQ0	62	GC04M088090	38.727294921875
ROS1	ROS Proto-Oncogene 1, Receptor Tyrosine Kinase	Protein Coding	P08922	60	GC06M117287	38.7242164611816
MELK	Maternal Embryonic Leucine Zipper Kinase	Protein Coding	Q14680	59	GC09P036572	38.5470809936523
PGR	Progesterone Receptor	Protein Coding	P06401	62	GC11M146772	38.468635559082
FANCL	FA Complementation Group L	Protein Coding	Q9NW38	59	GC02M058127	38.428539276123
TWIST1	Twist Family BHLH Transcription Factor 1	Protein Coding	Q15672	58	GC07M019020	38.3982620239258
RECQL	RecQ Like Helicase	Protein Coding	P46063	54	GC12M021468	38.3845520019531
ITGA2	Integrin Subunit Alpha 2	Protein Coding	P17301	59	GC05P052989	38.2949066162109
VEGFC	Vascular Endothelial Growth Factor C	Protein Coding	P49767	60	GC04M176683	38.229248046875
AXIN1	Axin 1	Protein Coding	O15169	60	GC16M000287	38.210075378418
FOXO3	Forkhead Box O3	Protein Coding	O43524	61	GC06P108559	38.2042846679688
UBE2C	Ubiquitin Conjugating Enzyme E2 C	Protein Coding	O00762	57	GC20P045812	38.0377960205078
TP73	Tumor Protein P73	Protein Coding	O15350	58	GC01P003652	38.0061531066895
RARB	Retinoic Acid Receptor Beta	Protein Coding	P10826	62	GC03P030591	38.0017433166504
ENG	Endoglin	Protein Coding	P17813	60	GC09M134668	37.953498840332
KRT20	Keratin 20	Protein Coding	P35900	52	GC17M104701	37.9486503601074
TLR4	Toll Like Receptor 4	Protein Coding	O00206	63	GC09P117704	37.9023513793945
PRKN	Parkin RBR E3 Ubiquitin Protein Ligase	Protein Coding	O60260	61	GC06M161348	37.8469390869141
YAP1	Yes1 Associated Transcriptional Regulator	Protein Coding	P46937	61	GC11P102110	37.7261238098145
CTAG1B	Cancer/Testis Antigen 1B	Protein Coding	P78358	43	GC0XM154617	37.6755409240723
SLC2A1	Solute Carrier Family 2 Member 1	Protein Coding	P11166	66	GC01M042925	37.6118659973145
ABCC1	ATP Binding Cassette Subfamily C Member 1 (ABCC1 Blood Group)	Protein Coding	P33527	61	GC16P015949	37.6027717590332
CASP9	Caspase 9	Protein Coding	P55211	61	GC01M040851	37.5109901428223
CDKN1C	Cyclin Dependent Kinase Inhibitor 1C	Protein Coding	P49918	59	GC11M016628	37.4790878295898
HNF1A	HNF1 Homeobox A	Protein Coding	P20823	59	GC12P120978	37.4612312316895
FGFR4	Fibroblast Growth Factor Receptor 4	Protein Coding	P22455	64	GC05P177086	37.3434753417969
MCM2	Minichromosome Maintenance Complex Component 2	Protein Coding	P49736	60	GC03P127598	37.2995529174805
TFF1	Trefoil Factor 1	Protein Coding	P04155	55	GC21M042362	37.1870422363281
SMAD7	SMAD Family Member 7	Protein Coding	O15105	56	GC18M048919	37.1655426025391
GPC3	Glypican 3	Protein Coding	P51654	58	GC0XM133535	37.1561851501465
FN1	Fibronectin 1	Protein Coding	P02751	63	GC02M215360	37.1103286743164
CD82	CD82 Molecule	Protein Coding	P27701	56	GC11P044564	37.0099563598633
FANCG	FA Complementation Group G	Protein Coding	O15287	56	GC09M035073	37.0095176696777
NRG1	Neuregulin 1	Protein Coding	Q02297	60	GC08P031639	36.890007019043
GSK3B	Glycogen Synthase Kinase 3 Beta	Protein Coding	P49841	64	GC03M119821	36.7646942138672
IGFBP3	Insulin Like Growth Factor Binding Protein 3	Protein Coding	P17936	59	GC07M045912	36.6904258728027
FANCI	FA Complementation Group I	Protein Coding	Q9NVI1	54	GC15P089243	36.6420097351074
CDK1	Cyclin Dependent Kinase 1	Protein Coding	P06493	60	GC10P060772	36.6362800598145
NFKBIA	NFKB Inhibitor Alpha	Protein Coding	P25963	63	GC14M035401	36.5630989074707
SETD2	SET Domain Containing 2, Histone Lysine Methyltransferase	Protein Coding	Q9BYW2	59	GC03M047033	36.5318031311035
FLT4	Fms Related Receptor Tyrosine Kinase 4	Protein Coding	P35916	64	GC05M184002	36.4220848083496
XIAP	X-Linked Inhibitor Of Apoptosis	Protein Coding	P98170	63	GC0XP123859	36.3149490356445
FOXA1	Forkhead Box A1	Protein Coding	P55317	57	GC14M037589	36.2022743225098
MAP3K1	Mitogen-Activated Protein Kinase Kinase Kinase 1	Protein Coding	Q13233	63	GC05P056815	36.1820602416992
FANCE	FA Complementation Group E	Protein Coding	Q9HB96	53	GC06P199640	36.1204261779785
TLR2	Toll Like Receptor 2	Protein Coding	O60603	64	GC04P153684	36.0847282409668
METTL3	Methyltransferase 3, N6-Adenosine-Methyltransferase Complex Catalytic Subunit	Protein Coding	Q86U44	54	GC14M021498	36.0227394104004
CEBPA	CCAAT Enhancer Binding Protein Alpha	Protein Coding	P49715	60	GC19M033299	35.9869003295898
NKX2-1	NK2 Homeobox 1	Protein Coding	P43699	60	GC14M036516	35.9831962585449
TCF7L2	Transcription Factor 7 Like 2	Protein Coding	Q9NQB0	60	GC10P112950	35.958740234375
ABRAXAS1	Abraxas 1, BRCA1 A Complex Subunit	Protein Coding	Q6UWZ7	50	GC04M083464	35.7581748962402
AGO2	Argonaute RISC Catalytic Component 2	Protein Coding	Q9UKV8	55	GC08M141090	35.5495758056641
ELAC2	ElaC Ribonuclease Z 2	Protein Coding	Q9BQ52	53	GC17M012991	35.5323104858398
NTRK3	Neurotrophic Receptor Tyrosine Kinase 3	Protein Coding	Q16288	66	GC15M087859	35.528507232666
NTRK2	Neurotrophic Receptor Tyrosine Kinase 2	Protein Coding	Q16620	66	GC09P084668	35.4634246826172
DCC	DCC Netrin 1 Receptor	Protein Coding	P43146	58	GC18P052340	35.4602661132813
TYMS	Thymidylate Synthetase	Protein Coding	P04818	63	GC18P000657	35.3962249755859
TMEM238L	Transmembrane Protein 238 Like	Protein Coding	A6NJY4	27	GC17M103841	35.3556747436523
UFC1	Ubiquitin-Fold Modifier Conjugating Enzyme 1	Protein Coding	Q9Y3C8	48	GC01P161152	35.2809791564941
KLF6	KLF Transcription Factor 6	Protein Coding	Q99612	55	GC10M003779	35.2740325927734
XPA	XPA, DNA Damage Recognition And Repair Factor	Protein Coding	P23025	57	GC09M097654	35.1832160949707
LRP1B	LDL Receptor Related Protein 1B	Protein Coding	Q9NZR2	53	GC02M140231	35.1314582824707
MMP14	Matrix Metallopeptidase 14	Protein Coding	P50281	63	GC14P065380	35.0944976806641
NQO1	NAD(P)H Quinone Dehydrogenase 1	Protein Coding	P15559	61	GC16M069706	35.0098495483398
FANCF	FA Complementation Group F	Protein Coding	Q9NPI8	53	GC11M022600	34.9040756225586
WWOX	WW Domain Containing Oxidoreductase	Protein Coding	Q9NZC7	59	GC16P078099	34.8901252746582
CDK2	Cyclin Dependent Kinase 2	Protein Coding	P24941	63	GC12P055966	34.7798271179199
ZNF281	Zinc Finger Protein 281	Protein Coding	Q9Y2X9	51	GC01M200404	34.7041854858398
HIPK3	Homeodomain Interacting Protein Kinase 3	Protein Coding	Q9H422	55	GC11P033607	34.4747200012207
AXL	AXL Receptor Tyrosine Kinase	Protein Coding	P30530	65	GC19P041219	34.4695777893066
TNFRSF10B	TNF Receptor Superfamily Member 10b	Protein Coding	O14763	61	GC08M023006	34.4626083374023
HSPA5	Heat Shock Protein Family A (Hsp70) Member 5	Protein Coding	P11021	61	GC09M125234	34.3684158325195
MTA1	Metastasis Associated 1	Protein Coding	Q13330	54	GC14P105419	34.337776184082
PCNA	Proliferating Cell Nuclear Antigen	Protein Coding	P12004	63	GC20M005114	34.2077903747559
ERCC3	ERCC Excision Repair 3, TFIIH Core Complex Helicase Subunit	Protein Coding	P19447	60	GC02M127257	34.1711616516113
POU3F3	POU Class 3 Homeobox 3	Protein Coding	P20264	52	GC02P104879	34.1203155517578
AKT2	AKT Serine/Threonine Kinase 2	Protein Coding	P31751	66	GC19M040230	34.0881004333496
ZEB2	Zinc Finger E-Box Binding Homeobox 2	Protein Coding	O60315	61	GC02M144384	33.9864616394043
SHC1	SHC Adaptor Protein 1	Protein Coding	P29353	57	GC01M154962	33.9597854614258
GSTT1	Glutathione S-Transferase Theta 1	Protein Coding	P30711	44	GC22Mi00270	33.8356056213379
PDGFRB	Platelet Derived Growth Factor Receptor Beta	Protein Coding	P09619	66	GC05M150113	33.7821197509766
NCAPG	Non-SMC Condensin I Complex Subunit G	Protein Coding	Q9BPX3	51	GC04P034368	33.7690200805664
ERG	ETS Transcription Factor ERG	Protein Coding	P11308	59	GC21M038367	33.7680549621582
FOXP3	Forkhead Box P3~Name Same As:- HGNC:13781	Protein Coding	Q9BZS1	60	GC0XM049250	33.7665481567383
PLAU	Plasminogen Activator, Urokinase	Protein Coding	P00749	64	GC10P077004	33.6941452026367
CYP17A1	Cytochrome P450 Family 17 Subfamily A Member 1	Protein Coding	P05093	61	GC10M102830	33.6651039123535
MMP1	Matrix Metallopeptidase 1	Protein Coding	P03956	63	GC11M146793	33.6644325256348
RHBDF2	Rhomboid 5 Homolog 2	Protein Coding	Q6PJF5	52	GC17M076470	33.4845962524414
KEAP1	Kelch Like ECH Associated Protein 1	Protein Coding	Q14145	61	GC19M010486	33.4308776855469
CYP19A1	Cytochrome P450 Family 19 Subfamily A Member 1	Protein Coding	P11511	60	GC15M051208	33.3446731567383
BUB1	BUB1 Mitotic Checkpoint Serine/Threonine Kinase	Protein Coding	O43683	61	GC02M114533	33.2859039306641
HNRNPU	Heterogeneous Nuclear Ribonucleoprotein U	Protein Coding	Q00839	55	GC01M245108	33.2410202026367
PSCA	Prostate Stem Cell Antigen	Protein Coding	O43653	52	GC08P142670	33.0888328552246
HMMR	Hyaluronan Mediated Motility Receptor	Protein Coding	O75330	56	GC05P164060	33.0675811767578
LMNA	Lamin A/C	Protein Coding	P02545	63	GC01P156082	33.0537948608398
ERCC6	ERCC Excision Repair 6, Chromatin Remodeling Factor	Protein Coding	Q03468	59	GC10M049927	33.0317764282227
TOP2A	DNA Topoisomerase II Alpha	Protein Coding	P11388	63	GC17M040388	32.9777221679688
MAPK3	Mitogen-Activated Protein Kinase 3	Protein Coding	P27361	61	GC16M056375	32.9707
BIRC3	Baculoviral IAP Repeat Containing 3	Protein Coding	Q13489	60	GC11P102317	32.9570732116699
PCLAF	PCNA Clamp Associated Factor	Protein Coding	Q15004	48	GC15M170089	32.9100646972656
ZEB1	Zinc Finger E-Box Binding Homeobox 1	Protein Coding	P37275	61	GC10P031318	32.8667
APEX1	Apurinic/Apyrimidinic Endodeoxyribonuclease 1	Protein Coding	P27695	58	GC14P064874	32.8594055175781
MSR1	Macrophage Scavenger Receptor 1	Protein Coding	P21757	57	GC08M016107	32.8021125793457
MFAP5	Microfibril Associated Protein 5	Protein Coding	Q13361	55	GC12M008637	32.7187271118164
HDAC1	Histone Deacetylase 1	Protein Coding	Q13547	64	GC01P093620	32.6860122680664
NOTCH3	Notch Receptor 3	Protein Coding	Q9UM47	64	GC19M015159	32.6641311645508
NME1	NME/NM23 Nucleoside Diphosphate Kinase 1	Protein Coding	P15531	60	GC17P175933	32.6218910217285
SPINK1	Serine Peptidase Inhibitor Kazal Type 1	Protein Coding	P00995	54	GC05M147825	32.6017875671387
HLA-DRB1	Major Histocompatibility Complex, Class II, DR Beta 1	Protein Coding	P01911	59	GC06M115004	32.5851211547852
DLEC1	DLEC1 Cilia And Flagella Associated Protein	Protein Coding	Q9Y238	49	GC03P038046	32.5656967163086
RUBCNL	Rubicon Like Autophagy Enhancer	Protein Coding	Q9H714	45	GC13M046343	32.4292221069336
RARA	Retinoic Acid Receptor Alpha	Protein Coding	P10276	63	GC17P040309	32.3919868469238
KLF4	KLF Transcription Factor 4	Protein Coding	O43474	60	GC09M107484	32.373348236084
SEPTIN9	Septin 9	Protein Coding	Q9UHD8	52	GC17P176438	32.364013671875
TGFB2	Transforming Growth Factor Beta 2	Protein Coding	P61812	63	GC01P218345	32.2374267578125
NCAPG2	Non-SMC Condensin II Complex Subunit G2	Protein Coding	Q86XI2	49	GC07M158631	32.2247924804688
CCNB1	Cyclin B1	Protein Coding	P14635	60	GC05P069167	32.2205696105957
EPHB2	EPH Receptor B2	Protein Coding	P29323	64	GC01P022710	32.2165145874023
CSF1R	Colony Stimulating Factor 1 Receptor	Protein Coding	P07333	64	GC05M150053	32.1999168395996
CAV1	Caveolin 1	Protein Coding	Q03135	61	GC07P116524	32.1960678100586
SP1	Sp1 Transcription Factor	Protein Coding	P08047	60	GC12P053380	32.183464050293
BMP2	Bone Morphogenetic Protein 2	Protein Coding	P12643	58	GC20P006767	32.1719589233398
ANXA2	Annexin A2	Protein Coding	P07355	60	GC15M060347	32.1610641479492
NPM1	Nucleophosmin 1	Protein Coding	P06748	63	GC05P171387	32.1531066894531
S100B	S100 Calcium Binding Protein B	Protein Coding	P04271	58	GC21M055662	32.1300888061523
MMP7	Matrix Metallopeptidase 7	Protein Coding	P09237	60	GC11M146789	32.0710983276367
CBL	Cbl Proto-Oncogene	Protein Coding	P22681	64	GC11P119206	32.0425
CA9	Carbonic Anhydrase 9	Protein Coding	Q16790	60	GC09P035673	32.0194892883301
PROM1	Prominin 1	Protein Coding	O43490	60	GC04M015965	31.8833847045898
BCAR1	BCAR1 Scaffold Protein, Cas Family Member	Protein Coding	P56945	56	GC16M075228	31.861156463623
AKT3	AKT Serine/Threonine Kinase 3	Protein Coding	Q9Y243	68	GC01M243488	31.8559589385986
TSG101	Tumor Susceptibility 101	Protein Coding	Q99816	56	GC11M018468	31.8045921325684
KMT2A	Lysine Methyltransferase 2A	Protein Coding	Q03164	60	GC11P118436	31.8031101226807
DDB2	Damage Specific DNA Binding Protein 2	Protein Coding	Q92466	58	GC11P049913	31.7541122436523
ITGA5	Integrin Subunit Alpha 5	Protein Coding	P08648	61	GC12M060872	31.7342472076416
MAP2K4	Mitogen-Activated Protein Kinase Kinase 4	Protein Coding	P45985	62	GC17P012020	31.5622272491455
CDC6	Cell Division Cycle 6	Protein Coding	Q99741	58	GC17P040287	31.5437774658203
VDR	Vitamin D Receptor	Protein Coding	P11473	61	GC12M047841	31.535888671875
DNA2	DNA Replication Helicase/Nuclease 2	Protein Coding	P51530	54	GC10M068414	31.4990730285645
DPYD	Dihydropyrimidine Dehydrogenase	Protein Coding	Q12882	64	GC01M097015	31.467041015625
HSPB1	Heat Shock Protein Family B (Small) Member 1	Protein Coding	P04792	64	GC07P076302	31.4645195007324
KDM6A	Lysine Demethylase 6A	Protein Coding	O15550	60	GC0XP044873	31.3524837493896
WEE1	WEE1 G2 Checkpoint Kinase	Protein Coding	P30291	61	GC11P009573	31.3213653564453
MUC6	Mucin 6, Oligomeric Mucus/Gel-Forming (Gene/Pseudogene)	Protein Coding	Q6W4X9	52	GC11M001012	31.2906150817871
HLA-DQB1	Major Histocompatibility Complex, Class II, DQ Beta 1	Protein Coding	P01920	57	GC06M115014	31.2876796722412
NOTCH2	Notch Receptor 2	Protein Coding	Q04721	65	GC01M119911	31.2373905181885
CCND3	Cyclin D3	Protein Coding	P30281	58	GC06M041934	31.2340202331543
ADAR	Adenosine Deaminase RNA Specific	Protein Coding	P55265	60	GC01M169752	31.188777923584
PPP2R1B	Protein Phosphatase 2 Scaffold Subunit Abeta	Protein Coding	P30154	58	GC11M146913	31.159309387207
SOCS1	Suppressor Of Cytokine Signaling 1	Protein Coding	O15524	58	GC16M055516	31.1439094543457
KLK3	Kallikrein Related Peptidase 3	Protein Coding	P07288	60	GC19P050854	31.1204223632813
TIMP2	TIMP Metallopeptidase Inhibitor 2	Protein Coding	P16035	54	GC17M078852	31.0894622802734
JAK1	Janus Kinase 1	Protein Coding	P23458	66	GC01M064833	31.0735
ACTA2	Actin Alpha 2, Smooth Muscle	Protein Coding	P62736	60	GC10M088935	31.052848815918
OGG1	8-Oxoguanine DNA Glycosylase	Protein Coding	O15527	59	GC03P030161	31.0104026794434
ANKRD40CL	ANKRD40 C-Terminal Like	Protein Coding	Q53H64	29	GC17M105138	31.0059814453125
KLLN	Killin, P53 Regulated DNA Replication Inhibitor	Protein Coding	B2CW77	42	GC10M088805	30.871244430542
SLX4	SLX4 Structure-Specific Endonuclease Subunit	Protein Coding	Q8IY92	49	GC16M003581	30.8457775115967
TMPRSS2	Transmembrane Serine Protease 2	Protein Coding	O15393	60	GC21M041464	30.8014869689941
CREB1	CAMP Responsive Element Binding Protein 1	Protein Coding	P16220	63	GC02P207529	30.7933979034424
SHH	Sonic Hedgehog Signaling Molecule	Protein Coding	Q15465	63	GC07M155799	30.7565765380859
MAP2K2	Mitogen-Activated Protein Kinase Kinase 2	Protein Coding	P36507	67	GC19M004090	30.7171955108643
TOP1	DNA Topoisomerase I	Protein Coding	P11387	62	GC20P041028	30.7042217254639
FHL1	Four And A Half LIM Domains 1	Protein Coding	Q13642	58	GC0XP136146	30.6874771118164
FOLH1	Folate Hydrolase 1	Protein Coding	Q04609	60	GC11M145880	30.601806640625
RAB23	RAB23, Member RAS Oncogene Family	Protein Coding	Q9ULC3	55	GC06M115369	30.5846118927002
BMP4	Bone Morphogenetic Protein 4	Protein Coding	P12644	61	GC14M053949	30.4432678222656
PHB1	Prohibitin 1	Protein Coding	P35232	58	GC17M105099	30.3590431213379
MYCN	MYCN Proto-Oncogene, BHLH Transcription Factor	Protein Coding	P04198	58	GC02P016074	30.3473434448242
IL4	Interleukin 4	Protein Coding	P05112	59	GC05P132673	30.2922325134277
PBRM1	Polybromo 1	Protein Coding	Q86U86	58	GC03M055436	30.2523365020752
BMI1	BMI1 Proto-Oncogene, Polycomb Ring Finger	Protein Coding	P35226	57	GC10P022561	30.2068939208984
PPP2R2A	Protein Phosphatase 2 Regulatory Subunit Balpha	Protein Coding	P63151	59	GC08P027145	30.1197872161865
BRD4	Bromodomain Containing 4	Protein Coding	O60885	60	GC19M115828	30.089262008667
KDM3A	Lysine Demethylase 3A	Protein Coding	Q9Y4C1	54	GC02P101985	30.0573406219482
ESR2	Estrogen Receptor 2	Protein Coding	Q92731	61	GC14M064084	30.0225791931152
FGF2	Fibroblast Growth Factor 2	Protein Coding	P09038	59	GC04P122826	30.0035915374756
DCTN5	Dynactin Subunit 5	Protein Coding	Q9BTE1	52	GC16P136489	29.9940166473389
CASR	Calcium Sensing Receptor	Protein Coding	P41180	63	GC03P122183	29.9673957824707
EXT2	Exostosin Glycosyltransferase 2	Protein Coding	Q93063	57	GC11P044095	29.909423828125
RPS20	Ribosomal Protein S20	Protein Coding	P60866	55	GC08M056067	29.8108196258545
HLA-A	Major Histocompatibility Complex, Class I, A	Protein Coding	P04439	59	GC06P199489	29.8056659698486
PRKCA	Protein Kinase C Alpha	Protein Coding	P17252	64	GC17P066302	29.7904453277588
FOXM1	Forkhead Box M1	Protein Coding	Q08050	55	GC12M002857	29.7355918884277
CADM1	Cell Adhesion Molecule 1	Protein Coding	Q9BY67	57	GC11M115169	29.7197494506836
MYO18B	Myosin XVIIIB	Protein Coding	Q8IUG5	48	GC22P025742	29.6873531341553
CDKN3	Cyclin Dependent Kinase Inhibitor 3	Protein Coding	Q16667	54	GC14P066396	29.6848430633545
RUNX3	RUNX Family Transcription Factor 3	Protein Coding	Q13761	55	GC01M024899	29.6599712371826
CCND2	Cyclin D2	Protein Coding	P30279	60	GC12P085668	29.6234016418457
HSP90AA1	Heat Shock Protein 90 Alpha Family Class A Member 1	Protein Coding	P07900	64	GC14M102080	29.6133708953857
HLA-B	Major Histocompatibility Complex, Class I, B	Protein Coding	P01889	59	GC06M114919	29.5814437866211
HGF	Hepatocyte Growth Factor	Protein Coding	P14210	64	GC07M081699	29.5426998138428
VIM	Vimentin	Protein Coding	P08670	63	GC10P017227	29.5035591125488
PRMT5	Protein Arginine Methyltransferase 5	Protein Coding	O14744	59	GC14M022920	29.4912052154541
TIMP1	TIMP Metallopeptidase Inhibitor 1	Protein Coding	P01033	57	GC0XP062405	29.4883689880371
RB1CC1	RB1 Inducible Coiled-Coil 1	Protein Coding	Q8TDY2	55	GC08M052622	29.484956741333
DAPK1	Death Associated Protein Kinase 1	Protein Coding	P53355	61	GC09P087497	29.476490020752
CLPTM1L	CLPTM1 Like	Protein Coding	Q96KA5	50	GC05M001317	29.4490909576416
TYMP	Thymidine Phosphorylase	Protein Coding	P19971	60	GC22M050525	29.3404102325439
NCOR1	Nuclear Receptor Corepressor 1	Protein Coding	O75376	57	GC17M016029	29.3125038146973
BAK1	BCL2 Antagonist/Killer 1	Protein Coding	Q16611	57	GC06M033572	29.3095474243164
BCL10	BCL10 Immune Signaling Adaptor	Protein Coding	O95999	57	GC01M085265	29.258544921875
ALDH1A1	Aldehyde Dehydrogenase 1 Family Member A1	Protein Coding	P00352	60	GC09M072900	29.2078742980957
DKK1	Dickkopf Wnt Signaling Pathway Inhibitor 1	Protein Coding	O94907	56	GC10P052314	29.1880550384521
FGF10	Fibroblast Growth Factor 10	Protein Coding	O15520	60	GC05M045403	29.1802082061768
COL3A1	Collagen Type III Alpha 1 Chain	Protein Coding	P02461	60	GC02P188974	29.1739654541016
TINCR	TINCR Ubiquitin Domain Containing	Protein Coding	A0A2R8Y7D0	32	GC19M005558	29.1664009094238
SPP1	Secreted Phosphoprotein 1	Protein Coding	P10451	57	GC04P087975	29.1524295806885
PAX8	Paired Box 8	Protein Coding	Q06710	57	GC02M113215	29.1387519836426
KRT19	Keratin 19	Protein Coding	P08727	56	GC17M041523	29.1362781524658
CFTR	CF Transmembrane Conductance Regulator	Protein Coding	P13569	66	GC07P117287	29.1091003417969
STAT5B	Signal Transducer And Activator Of Transcription 5B	Protein Coding	P51692	62	GC17M042199	29.0978813171387
MAPK8	Mitogen-Activated Protein Kinase 8	Protein Coding	P45983	63	GC10P048306	29.0894603729248
CEACAM5	CEA Cell Adhesion Molecule 5	Protein Coding	P06731	56	GC19P171721	28.9732723236084
CSF1	Colony Stimulating Factor 1	Protein Coding	P09603	57	GC01P113875	28.9568786621094
LEMD1	LEM Domain Containing 1	Protein Coding	Q68G75	45	GC01M205381	28.9518356323242
TIMP3	TIMP Metallopeptidase Inhibitor 3	Protein Coding	P35625	56	GC22P102487	28.9390354156494
C6orf132	Chromosome 6 Open Reading Frame 132	Protein Coding	Q5T0Z8	38	GC06M115168	28.9028224945068
SERPINE1	Serpin Family E Member 1	Protein Coding	P05121	63	GC07P115646	28.8555469512939
DROSHA	Drosha Ribonuclease III	Protein Coding	Q9NRR4	58	GC05M031401	28.8512096405029
ABL1	ABL Proto-Oncogene 1, Non-Receptor Tyrosine Kinase	Protein Coding	P00519	66	GC09P130713	28.8009262084961
DNMT3B	DNA Methyltransferase 3 Beta	Protein Coding	Q9UBC3	63	GC20P032762	28.7945327758789
SIRT1	Sirtuin 1	Protein Coding	Q96EB6	62	GC10P067884	28.7489471435547
MAPK14	Mitogen-Activated Protein Kinase 14	Protein Coding	Q16539	64	GC06P199648	28.7266979217529
ADIPOQ	Adiponectin, C1Q And Collagen Domain Containing	Protein Coding	Q15848	59	GC03P186842	28.6811809539795
KDM1A	Lysine Demethylase 1A	Protein Coding	O60341	61	GC01P023019	28.6740951538086
COL1A1	Collagen Type I Alpha 1 Chain	Protein Coding	P02452	62	GC17M105110	28.6244125366211
GSTM3	Glutathione S-Transferase Mu 3	Protein Coding	P21266	59	GC01M109733	28.6070499420166
FLNA	Filamin A	Protein Coding	P21333	62	GC0XM154348	28.5915832519531
IL1A	Interleukin 1 Alpha	Protein Coding	P01583	58	GC02M112773	28.5508136749268
TLR9	Toll Like Receptor 9	Protein Coding	Q9NR96	59	GC03M055425	28.5172805786133
FBN1	Fibrillin 1	Protein Coding	P35555	60	GC15M048408	28.4800834655762
POLK	DNA Polymerase Kappa	Protein Coding	Q9UBT6	55	GC05P084750	28.4742622375488
BECN1	Beclin 1	Protein Coding	Q14457	59	GC17M104775	28.4730262756348
DDR2	Discoidin Domain Receptor Tyrosine Kinase 2	Protein Coding	Q16832	63	GC01P184041	28.4299430847168
BSG	Basigin (Ok Blood Group)	Protein Coding	P35613	57	GC19P000571	28.3947257995605
BIVM-ERCC5	BIVM-ERCC5 Readthrough	Protein Coding		26	GC13P102894	28.3360958099365
MYLK	Myosin Light Chain Kinase	Protein Coding	Q15746	65	GC03M123610	28.3268795013428
FOS	Fos Proto-Oncogene, AP-1 Transcription Factor Subunit	Protein Coding	P01100	64	GC14P075278	28.3075122833252
EPGN	Epithelial Mitogen	Protein Coding	Q6UW88	44	GC04P074309	28.2378730773926
NT5E	5''-Nucleotidase Ecto	Protein Coding	P21589	65	GC06P085449	28.1598834991455
ELAVL1	ELAV Like RNA Binding Protein 1	Protein Coding	Q15717	54	GC19M007958	28.0600509643555
HMGB1	High Mobility Group Box 1	Protein Coding	P09429	63	GC13M030456	28.0372619628906
DCAF1	DDB1 And CUL4 Associated Factor 1	Protein Coding	Q9Y4B6	52	GC03M051395	28.0219383239746
MEOX1	Mesenchyme Homeobox 1	Protein Coding	P50221	51	GC17M043640	27.9947032928467
TOE1	Target Of EGR1, Exonuclease	Protein Coding	Q96GM8	50	GC01P095041	27.9841957092285
EXT1	Exostosin Glycosyltransferase 1	Protein Coding	Q16394	60	GC08M117798	27.9754409790039
RINT1	RAD50 Interactor 1	Protein Coding	Q6NUQ1	49	GC07P105532	27.9025917053223
TGFA	Transforming Growth Factor Alpha	Protein Coding	P01135	59	GC02M070447	27.8991394042969
XRCC6	X-Ray Repair Cross Complementing 6	Protein Coding	P12956	58	GC22P102758	27.8803672790527
CASP10	Caspase 10	Protein Coding	Q92851	60	GC02P201182	27.8448715209961
JAG1	Jagged Canonical Notch Ligand 1	Protein Coding	P78504	63	GC20M010637	27.8114967346191
CFLAR	CASP8 And FADD Like Apoptosis Regulator	Protein Coding	O15519	57	GC02P205259	27.7979755401611
MXI1	MAX Interactor 1, Dimerization Protein	Protein Coding	P50539	53	GC10P134997	27.761589050293
NAT2	N-Acetyltransferase 2	Protein Coding	P11245	56	GC08P018391	27.6880359649658
EXOC7	Exocyst Complex Component 7	Protein Coding	Q9UPT5	53	GC17M076080	27.6833801269531
TSPAN31	Tetraspanin 31	Protein Coding	Q12999	49	GC12P057738	27.6254425048828
CYCS	Cytochrome C, Somatic	Protein Coding	P99999	59	GC07M025118	27.5853519439697
SOX4	SRY-Box Transcription Factor 4	Protein Coding	Q06945	55	GC06P021593	27.5552673339844
CDC25B	Cell Division Cycle 25B	Protein Coding	P30305	60	GC20P012414	27.4905319213867
KMT2C	Lysine Methyltransferase 2C	Protein Coding	Q8NEZ4	55	GC07M152134	27.4506168365479
EBAG9	Estrogen Receptor Binding Site Associated Antigen 9	Protein Coding	O00559	48	GC08P109570	27.4166049957275
HMGA2	High Mobility Group AT-Hook 2	Protein Coding	P52926	57	GC12P065824	27.3789157867432
CYP24A1	Cytochrome P450 Family 24 Subfamily A Member 1	Protein Coding	Q07973	60	GC20M054153	27.2959175109863
DDIT3	DNA Damage Inducible Transcript 3	Protein Coding	P35638	58	GC12M057516	27.2682495117188
EGR1	Early Growth Response 1	Protein Coding	P18146	58	GC05P138465	27.235466003418
BMP6	Bone Morphogenetic Protein 6	Protein Coding	P22004	57	GC06P007726	27.2104530334473
TET2	Tet Methylcytosine Dioxygenase 2	Protein Coding	Q6N021	58	GC04P105145	27.1774787902832
NEK9	NIMA Related Kinase 9	Protein Coding	Q8TD19	58	GC14M075079	27.1724109649658
CYP2A6	Cytochrome P450 Family 2 Subfamily A Member 6	Protein Coding	P11509	59	GC19M040843	27.1476154327393
KLRK1	Killer Cell Lectin Like Receptor K1	Protein Coding	P26718	52	GC12M038944	27.1301574707031
ABCC4	ATP Binding Cassette Subfamily C Member 4 (PEL Blood Group)	Protein Coding	O15439	58	GC13M095019	27.044132232666
TBX3	T-Box Transcription Factor 3	Protein Coding	O15119	56	GC12M114670	27.0426025390625
PMP22	Peripheral Myelin Protein 22	Protein Coding	Q01453	56	GC17M015229	27.0324783325195
PIK3CD	Phosphatidylinositol-4,5-Bisphosphate 3-Kinase Catalytic Subunit Delta	Protein Coding	O00329	66	GC01P091801	27.0117797851563
CYP1B1	Cytochrome P450 Family 1 Subfamily B Member 1	Protein Coding	Q16678	60	GC02M038066	26.9724807739258
MBD4	Methyl-CpG Binding Domain 4, DNA Glycosylase	Protein Coding	O95243	56	GC03M129430	26.9722
SLC67A1	Solute Carrier Family 67 Member 1	Protein Coding	Q96BI1	52	GC11P002899	26.9626369476318
CENPU	Centromere Protein U	Protein Coding	Q71F23	50	GC04M184694	26.9576549530029
WNT5A	Wnt Family Member 5A	Protein Coding	P41221	63	GC03M055465	26.9547138214111
GJA1	Gap Junction Protein Alpha 1	Protein Coding	P17302	63	GC06P200587	26.9085788726807
PTHLH	Parathyroid Hormone Like Hormone	Protein Coding	P12272	57	GC12M039271	26.9043827056885
NCOA3	Nuclear Receptor Coactivator 3	Protein Coding	Q9Y6Q9	61	GC20P047501	26.8927879333496
MELTF	Melanotransferrin	Protein Coding	P08582	54	GC03M196980	26.8814945220947
ENO1	Enolase 1	Protein Coding	P06733	61	GC01M040295	26.8742179870605
BRMS1	BRMS1 Transcriptional Repressor And Anoikis Regulator	Protein Coding	Q9HCU9	49	GC11M146230	26.8680763244629
ETS1	ETS Proto-Oncogene 1, Transcription Factor	Protein Coding	P14921	61	GC11M128458	26.8461055755615
POU5F1	POU Class 5 Homeobox 1	Protein Coding	Q01860	59	GC06M114913	26.8346462249756
MDM4	MDM4 Regulator Of P53	Protein Coding	O15151	58	GC01P204516	26.8087501525879
PAK4	P21 (RAC1) Activated Kinase 4	Protein Coding	O96013	61	GC19P039125	26.7973155975342
CDX2	Caudal Type Homeobox 2	Protein Coding	Q99626	55	GC13M027962	26.7576065063477
IL7R	Interleukin 7 Receptor	Protein Coding	P16871	59	GC05P035852	26.7401695251465
CCNA2	Cyclin A2	Protein Coding	P20248	58	GC04M121816	26.7081241607666
IL2RA	Interleukin 2 Receptor Subunit Alpha	Protein Coding	P01589	63	GC10M006010	26.5935897827148
ZFHX3	Zinc Finger Homeobox 3	Protein Coding	Q15911	54	GC16M072782	26.5851097106934
CDC42	Cell Division Cycle 42	Protein Coding	P60953	62	GC01P022052	26.566104888916
IGF2R	Insulin Like Growth Factor 2 Receptor	Protein Coding	P11717	59	GC06P159969	26.5559692382813
PAX1	Paired Box 1	Protein Coding	P15863	54	GC20P021705	26.5335750579834
NSD2	Nuclear Receptor Binding SET Domain Protein 2	Protein Coding	O96028	58	GC04P033760	26.5119285583496
CTSD	Cathepsin D	Protein Coding	P07339	65	GC11M001752	26.4785175323486
MCC	MCC Regulator Of Wnt Signaling Pathway	Protein Coding	P23508	53	GC05M113022	26.4571876525879
SOS1	SOS Ras/Rac Guanine Nucleotide Exchange Factor 1	Protein Coding	Q07889	64	GC02M039517	26.4372673034668
CDC25A	Cell Division Cycle 25A	Protein Coding	P30304	61	GC03M048437	26.434024810791
EPHB4	EPH Receptor B4	Protein Coding	P54760	66	GC07M107411	26.4306564331055
MUC5AC	Mucin 5AC, Oligomeric Mucus/Gel-Forming	Protein Coding	P98088	50	GC11P024764	26.3884010314941
STAT5A	Signal Transducer And Activator Of Transcription 5A	Protein Coding	P42229	63	GC17P042287	26.3502826690674
CTAG2	Cancer/Testis Antigen 2	Protein Coding	O75638	43	GC0XM154651	26.3076839447021
TNFRSF10A	TNF Receptor Superfamily Member 10a	Protein Coding	O00220	57	GC08M023190	26.296501159668
PAM	Peptidylglycine Alpha-Amidating Monooxygenase	Protein Coding	P19021	56	GC05P102753	26.2417945861816
AURKB	Aurora Kinase B	Protein Coding	Q96GD4	65	GC17M103783	26.2242031097412
PLAUR	Plasminogen Activator, Urokinase Receptor	Protein Coding	Q03405	57	GC19M043646	26.1933784484863
YY1	YY1 Transcription Factor	Protein Coding	P25490	60	GC14P100238	26.087215423584
FASN	Fatty Acid Synthase	Protein Coding	P49327	61	GC17M082078	26.0405235290527
H2AX	H2A.X Variant Histone	Protein Coding	P16104	56	GC11M147055	26.0388450622559
IL18	Interleukin 18	Protein Coding	Q14116	56	GC11M112143	26.0298042297363
ODC1	Ornithine Decarboxylase 1	Protein Coding	P11926	60	GC02M010432	26.023624420166
SKP2	S-Phase Kinase Associated Protein 2	Protein Coding	Q13309	57	GC05P036151	26.0207138061523
ORC6	Origin Recognition Complex Subunit 6	Protein Coding	Q9Y5N6	50	GC16P046689	26.0170707702637
THBS1	Thrombospondin 1	Protein Coding	P07996	59	GC15P210325	26.0169639587402
WRAP53	WD Repeat Containing Antisense To TP53	Protein Coding	Q9BUR4	51	GC17P174545	25.9310474395752
XRCC5	X-Ray Repair Cross Complementing 5	Protein Coding	P13010	57	GC02P216107	25.912425994873
FGF7	Fibroblast Growth Factor 7	Protein Coding	P21781	57	GC15P049423	25.8923778533936
AREG	Amphiregulin	Protein Coding	P15514	55	GC04P074445	25.8610191345215
HDAC9	Histone Deacetylase 9	Protein Coding	Q9UKV0	63	GC07P018086	25.8360729217529
CDH2	Cadherin 2	Protein Coding	P19022	64	GC18M040187	25.8338031768799
FLT3	Fms Related Receptor Tyrosine Kinase 3	Protein Coding	P36888	66	GC13M028003	25.8251705169678
CLU	Clusterin	Protein Coding	P10909	60	GC08M027596	25.8063411712646
FADD	Fas Associated Via Death Domain	Protein Coding	Q13158	58	GC11P070203	25.7938823699951
NSD1	Nuclear Receptor Binding SET Domain Protein 1	Protein Coding	Q96L73	56	GC05P192138	25.7937
BID	BH3 Interacting Domain Death Agonist	Protein Coding	P55957	58	GC22M017734	25.7860527038574
SPARC	Secreted Protein Acidic And Cysteine Rich	Protein Coding	P09486	62	GC05M151661	25.7698287963867
PDPN	Podoplanin	Protein Coding	Q86YL7	54	GC01P013583	25.7484283447266
PPP2R1A	Protein Phosphatase 2 Scaffold Subunit Aalpha	Protein Coding	P30153	59	GC19P172122	25.7291431427002
CTCF	CCCTC-Binding Factor	Protein Coding	P49711	59	GC16P137652	25.7225914001465
MYD88	MYD88 Innate Immune Signal Transduction Adaptor	Protein Coding	Q99836	61	GC03P068693	25.7119407653809
PKM	Pyruvate Kinase M1/2	Protein Coding	P14618	63	GC15M072199	25.6950588226318
NOS2	Nitric Oxide Synthase 2	Protein Coding	P35228	61	GC17M027756	25.5691356658936
SLC19A1	Solute Carrier Family 19 Member 1	Protein Coding	P41440	60	GC21M045493	25.5656318664551
SRD5A2	Steroid 5 Alpha-Reductase 2	Protein Coding	P31213	54	GC02M031522	25.556468963623
VEGFD	Vascular Endothelial Growth Factor D	Protein Coding	O43915	53	GC0XM015345	25.5551490783691
KRT8	Keratin 8	Protein Coding	P05787	59	GC12M052897	25.5417366027832
RUNX2	RUNX Family Transcription Factor 2	Protein Coding	Q13950	60	GC06P199724	25.528392791748
BMP7	Bone Morphogenetic Protein 7	Protein Coding	P18075	60	GC20M057168	25.5189170837402
RIPK1	Receptor Interacting Serine/Threonine Kinase 1	Protein Coding	Q13546	63	GC06P020581	25.4733238220215
RBM33	RNA Binding Motif Protein 33	Protein Coding	Q96EV2	44	GC07P155644	25.4640083312988
IL17A	Interleukin 17A	Protein Coding	Q16552	55	GC06P052186	25.4600028991699
BCL2L11	BCL2 Like 11	Protein Coding	O43521	57	GC02P111119	25.4354457855225
MAPK10	Mitogen-Activated Protein Kinase 10	Protein Coding	P53779	59	GC04M085990	25.4335098266602
SERPINB4	Serpin Family B Member 4	Protein Coding	P48594	49	GC18M063637	25.401439666748
IGF2BP3	Insulin Like Growth Factor 2 MRNA Binding Protein 3	Protein Coding	O00425	54	GC07M023939	25.3887748718262
LMO3	LIM Domain Only 3	Protein Coding	Q8TAP4	50	GC12M016548	25.3802185058594
SRA1	Steroid Receptor RNA Activator 1	Protein Coding	Q9HD15	49	GC05M140537	25.3046627044678
JAK3	Janus Kinase 3	Protein Coding	P52333	64	GC19M017824	25.2862186431885
KLF5	KLF Transcription Factor 5	Protein Coding	Q13887	58	GC13P073054	25.2203178405762
CSF3	Colony Stimulating Factor 3	Protein Coding	P09919	55	GC17P040015	25.2134304046631
SNAI2	Snail Family Transcriptional Repressor 2	Protein Coding	O43623	55	GC08M048917	25.2121028900146
BCL6	BCL6 Transcription Repressor	Protein Coding	P41182	58	GC03M187721	25.1948223114014
LGALS3	Galectin 3	Protein Coding	P17931	57	GC14P066439	25.1229438781738
MC1R	Melanocortin 1 Receptor	Protein Coding	Q01726	60	GC16P089912	25.0913009643555
PLAT	Plasminogen Activator, Tissue Type	Protein Coding	P00750	62	GC08M042174	25.0735168457031
KIF1B	Kinesin Family Member 1B	Protein Coding	O60333	55	GC01P010210	25.0708656311035
GPER1	G Protein-Coupled Estrogen Receptor 1	Protein Coding	Q99527	54	GC07P031588	25.068042755127
GDF15	Growth Differentiation Factor 15	Protein Coding	Q99988	56	GC19P171233	25.0321445465088
YBX1	Y-Box Binding Protein 1	Protein Coding	P67809	54	GC01P042682	25.0223541259766
TRIM24	Tripartite Motif Containing 24	Protein Coding	O15164	57	GC07P138460	24.9935302734375
HLA-DQA1	Major Histocompatibility Complex, Class II, DQ Alpha 1	Protein Coding	P01909	55	GC06P199557	24.9786777496338
MAD1L1	Mitotic Arrest Deficient 1 Like 1	Protein Coding	Q9Y6D9	58	GC07M001815	24.9688167572021
LEP	Leptin	Protein Coding	P41159	58	GC07P128241	24.9313735961914
TSHR	Thyroid Stimulating Hormone Receptor	Protein Coding	P16473	61	GC14P080954	24.9195461273193
DIABLO	Diablo IAP-Binding Mitochondrial Protein	Protein Coding	Q9NR28	59	GC12M125336	24.9094886779785
ETV6	ETS Variant Transcription Factor 6	Protein Coding	P41212	59	GC12P011649	24.9028072357178
EPHA2	EPH Receptor A2	Protein Coding	P29317	64	GC01M016124	24.8614921569824
SQSTM1	Sequestosome 1	Protein Coding	Q13501	61	GC05P179806	24.8428020477295
CD24	CD24 Molecule	Protein Coding	P25063	47	GC06M106969	24.8416423797607
RBBP8	RB Binding Protein 8, Endonuclease	Protein Coding	Q99708	56	GC18P022798	24.8129692077637
AIFM1	Apoptosis Inducing Factor Mitochondria Associated 1	Protein Coding	O95831	63	GC0XM130129	24.7991600036621
PTK6	Protein Tyrosine Kinase 6	Protein Coding	Q13882	60	GC20M063528	24.7903385162354
NEK2	NIMA Related Kinase 2	Protein Coding	P51955	63	GC01M211658	24.7902126312256
GADD45A	Growth Arrest And DNA Damage Inducible Alpha	Protein Coding	P24522	55	GC01P067685	24.7866706848145
ALDH2	Aldehyde Dehydrogenase 2 Family Member	Protein Coding	P05091	63	GC12P111766	24.7640705108643
BIRC2	Baculoviral IAP Repeat Containing 2	Protein Coding	Q13490	61	GC11P102347	24.7568206787109
TNFRSF1A	TNF Receptor Superfamily Member 1A	Protein Coding	P19438	61	GC12M006328	24.7462387084961
ACVR1B	Activin A Receptor Type 1B	Protein Coding	P36896	60	GC12P051951	24.7291812896729
AHR	Aryl Hydrocarbon Receptor	Protein Coding	P35869	60	GC07P016916	24.7044506072998
KRT18	Keratin 18	Protein Coding	P05783	62	GC12P086837	24.6507148742676
TGFB3	Transforming Growth Factor Beta 3	Protein Coding	P10600	59	GC14M075958	24.6232643127441
FGF3	Fibroblast Growth Factor 3	Protein Coding	P11487	57	GC11M146347	24.6184921264648
LEF1	Lymphoid Enhancer Binding Factor 1	Protein Coding	Q9UJU2	61	GC04M108047	24.5704097747803
STAT6	Signal Transducer And Activator Of Transcription 6	Protein Coding	P42226	64	GC12M057095	24.546028137207
ID1	Inhibitor Of DNA Binding 1	Protein Coding	P41134	53	GC20P059307	24.5342636108398
COMT	Catechol-O-Methyltransferase	Protein Coding	P21964	63	GC22P019941	24.5207290649414
PDCD4	Programmed Cell Death 4	Protein Coding	Q53EL6	55	GC10P110871	24.5200576782227
IFNA1	Interferon Alpha 1	Protein Coding	P01562	51	GC09P022195	24.4885730743408
PLK1	Polo Like Kinase 1	Protein Coding	P53350	64	GC16P136496	24.4742851257324
HDAC4	Histone Deacetylase 4	Protein Coding	P56524	64	GC02M239048	24.4712696075439
IDO1	Indoleamine 2,3-Dioxygenase 1	Protein Coding	P14902	59	GC08P046425	24.4537754058838
MTDH	Metadherin	Protein Coding	Q86UE4	51	GC08P097644	24.4497985839844
TFAP2A	Transcription Factor AP-2 Alpha	Protein Coding	P05549	60	GC06M010393	24.4440879821777
CHD1	Chromodomain Helicase DNA Binding Protein 1	Protein Coding	O14646	55	GC05M098853	24.4099578857422
LRRK2	Leucine Rich Repeat Kinase 2	Protein Coding	Q5S007	61	GC12P040196	24.4062728881836
LRRC56	Leucine Rich Repeat Containing 56	Protein Coding	Q8IYG6	46	GC11P024714	24.3889770507813
CRP	C-Reactive Protein	Protein Coding	P02741	58	GC01M169920	24.3888034820557
ATP7B	ATPase Copper Transporting Beta	Protein Coding	P35670	61	GC13M051930	24.3861217498779
NKX3-1	NK3 Homeobox 1	Protein Coding	Q99801	54	GC08M023678	24.3671989440918
PDCD1LG2	Programmed Cell Death 1 Ligand 2	Protein Coding	Q9BQ51	56	GC09P005510	24.3564987182617
PDGFB	Platelet Derived Growth Factor Subunit B	Protein Coding	P01127	63	GC22M091586	24.3279
SF3B1	Splicing Factor 3b Subunit 1	Protein Coding	O75533	57	GC02M197504	24.2704372406006
HFE	Homeostatic Iron Regulator	Protein Coding	Q30201	57	GC06P026087	24.2660751342773
TRRAP	Transformation/Transcription Domain Associated Protein	Protein Coding	Q9Y4A5	57	GC07P098877	24.2599582672119
CDC14C	Cell Division Cycle 14C	Protein Coding	A4D256	31	GC07P052806	24.2200126647949
MED12	Mediator Complex Subunit 12	Protein Coding	Q93074	56	GC0XP071118	24.2070007324219
CDC25C	Cell Division Cycle 25C	Protein Coding	P30307	61	GC05M138285	24.1967697143555
CKS1B	CDC28 Protein Kinase Regulatory Subunit 1B	Protein Coding	P61024	54	GC01P154974	24.1896686553955
PRF1	Perforin 1	Protein Coding	P14222	60	GC10M072689	24.1832580566406
SCN7A	Sodium Voltage-Gated Channel Alpha Subunit 7	Protein Coding	Q01118	55	GC02M166403	24.1787052154541
PTPRJ	Protein Tyrosine Phosphatase Receptor Type J	Protein Coding	Q12913	60	GC11P049956	24.1730728149414
CCL5	C-C Motif Chemokine Ligand 5	Protein Coding	P13501	56	GC17M035871	24.1616401672363
CD40	CD40 Molecule	Protein Coding	P25942	63	GC20P046118	24.158374786377
MYB	MYB Proto-Oncogene, Transcription Factor	Protein Coding	P10242	62	GC06P135181	24.1491451263428
MTR	5-Methyltetrahydrofolate-Homocysteine Methyltransferase	Protein Coding	Q99707	59	GC01P236795	24.1451454162598
EXO1	Exonuclease 1	Protein Coding	Q9UQ84	56	GC01P241847	24.1191368103027
MAP3K7	Mitogen-Activated Protein Kinase Kinase Kinase 7	Protein Coding	O43318	62	GC06M090513	24.1048774719238
MMP3	Matrix Metallopeptidase 3	Protein Coding	P08254	62	GC11M102835	24.0909442901611
CASP7	Caspase 7	Protein Coding	P55210	61	GC10P113679	24.0703201293945
BTK	Bruton Tyrosine Kinase	Protein Coding	Q06187	66	GC0XM101349	24.0466156005859
GRB2	Growth Factor Receptor Bound Protein 2	Protein Coding	P62993	60	GC17M075318	24.0316677093506
TUBB3	Tubulin Beta 3 Class III	Protein Coding	Q13509	63	GC16P138730	23.9794006347656
PIK3CB	Phosphatidylinositol-4,5-Bisphosphate 3-Kinase Catalytic Subunit Beta	Protein Coding	P42338	61	GC03M138652	23.9429893493652
RRAS2	RAS Related 2	Protein Coding	P62070	60	GC11M018276	23.9394950866699
LDHA	Lactate Dehydrogenase A	Protein Coding	P00338	63	GC11P018394	23.9367961883545
ATG5	Autophagy Related 5	Protein Coding	Q9H1Y0	58	GC06M106045	23.923282623291
PAX5	Paired Box 5	Protein Coding	Q02548	60	GC09M037328	23.9075870513916
CBS	Cystathionine Beta-Synthase	Protein Coding	P35520	63	GC21M043053	23.8592357635498
PTPN3	Protein Tyrosine Phosphatase Non-Receptor Type 3	Protein Coding	P26045	54	GC09M109375	23.8141899108887
IL33	Interleukin 33	Protein Coding	O95760	53	GC09P011269	23.8055763244629
IKBKB	Inhibitor Of Nuclear Factor Kappa B Kinase Subunit Beta	Protein Coding	O14920	66	GC08P042271	23.7871208190918
CHUK	Component Of Inhibitor Of Nuclear Factor Kappa B Kinase Complex	Protein Coding	O15111	63	GC10M100698	23.7868156433105
ETV4	ETS Variant Transcription Factor 4	Protein Coding	P43268	54	GC17M043527	23.7795143127441
CSF2	Colony Stimulating Factor 2	Protein Coding	P04141	58	GC05P132073	23.7713050842285
NUP62CL	Nucleoporin 62 C-Terminal Like	Protein Coding	Q9H1M0	39	GC0XM107123	23.7712421417236
BAD	BCL2 Associated Agonist Of Cell Death	Protein Coding	Q92934	57	GC11M146126	23.7388229370117
MUC4	Mucin 4, Cell Surface Associated	Protein Coding	Q99102	51	GC03M195746	23.7234401702881
KDM4B	Lysine Demethylase 4B	Protein Coding	O94953	58	GC19P004969	23.7095947265625
HDAC6	Histone Deacetylase 6	Protein Coding	Q9UBN7	66	GC0XP048801	23.6986446380615
RAC1	Rac Family Small GTPase 1	Protein Coding	P63000	61	GC07P031790	23.6889915466309
DDX3X	DEAD-Box Helicase 3 X-Linked	Protein Coding	O00571	61	GC0XP041333	23.6714038848877
NANOG	Nanog Homeobox	Protein Coding	Q9H9S0	50	GC12P007787	23.6693325042725
CALR	Calreticulin	Protein Coding	P27797	64	GC19P012938	23.6384334564209
GNA11	G Protein Subunit Alpha 11	Protein Coding	P29992	60	GC19P003094	23.5863513946533
CCR7	C-C Motif Chemokine Receptor 7	Protein Coding	P32248	57	GC17M104691	23.5803813934326
DKC1	Dyskerin Pseudouridine Synthase 1	Protein Coding	O60832	59	GC0XP154762	23.5803260803223
ZNF276	Zinc Finger Protein 276	Protein Coding	Q8N554	47	GC16P089720	23.5774669647217
KITLG	KIT Ligand	Protein Coding	P21583	60	GC12M088492	23.5766906738281
JUP	Junction Plakoglobin	Protein Coding	P14923	60	GC17M104727	23.5757923126221
TNFSF11	TNF Superfamily Member 11	Protein Coding	O14788	61	GC13P042562	23.5523052215576
LDLR	Low Density Lipoprotein Receptor	Protein Coding	P01130	64	GC19P170942	23.5349712371826
FSCN1	Fascin Actin-Bundling Protein 1	Protein Coding	Q16658	57	GC07P005592	23.5134048461914
FGF4	Fibroblast Growth Factor 4	Protein Coding	P08620	57	GC11M146346	23.5078582763672
KAT7	Lysine Acetyltransferase 7	Protein Coding	O95251	57	GC17P049788	23.5066184997559
PTGER2	Prostaglandin E Receptor 2	Protein Coding	P43116	61	GC14P052314	23.4938182830811
PML	PML Nuclear Body Scaffold	Protein Coding	P29590	58	GC15P073994	23.4903011322021
CXCL1	C-X-C Motif Chemokine Ligand 1	Protein Coding	P09341	56	GC04P073869	23.4871463775635
PRKACA	Protein Kinase CAMP-Activated Catalytic Subunit Alpha	Protein Coding	P17612	65	GC19M115794	23.4812431335449
MME	Membrane Metalloendopeptidase	Protein Coding	P08473	62	GC03P155024	23.4575
RABL3	RAB, Member Of RAS Oncogene Family Like 3	Protein Coding	Q5HYI8	46	GC03M120686	23.3932361602783
YWHAE	Tyrosine 3-Monooxygenase/Tryptophan 5-Monooxygenase Activation Protein Epsilon	Protein Coding	P62258	63	GC17M103434	23.3917198181152
HAVCR2	Hepatitis A Virus Cellular Receptor 2	Protein Coding	Q8TDQ0	58	GC05M157063	23.390251159668
TNFRSF11A	TNF Receptor Superfamily Member 11a	Protein Coding	Q9Y6Q6	58	GC18P062325	23.3527717590332
DIS3L2	DIS3 Like 3''-5'' Exoribonuclease 2	Protein Coding	Q8IYB7	53	GC02P231961	23.3219051361084
HSPD1	Heat Shock Protein Family D (Hsp60) Member 1	Protein Coding	P10809	61	GC02M197486	23.3202571868896
EFNA1	Ephrin A1	Protein Coding	P20827	56	GC01P155127	23.3085441589355
GEN1	GEN1 Holliday Junction 5'' Flap Endonuclease	Protein Coding	Q17RS7	50	GC02P017754	23.3045997619629
IRS1	Insulin Receptor Substrate 1	Protein Coding	P35568	60	GC02M226731	23.3016796112061
POSTN	Periostin	Protein Coding	Q15063	56	GC13M037562	23.2919483184814
CYP2E1	Cytochrome P450 Family 2 Subfamily E Member 1	Protein Coding	P05181	58	GC10P133520	23.2830352783203
TGFBR3	Transforming Growth Factor Beta Receptor 3	Protein Coding	Q03167	60	GC01M091680	23.2701663970947
ABCA1	ATP Binding Cassette Subfamily A Member 1	Protein Coding	O95477	61	GC09M104781	23.2471103668213
APAF1	Apoptotic Peptidase Activating Factor 1	Protein Coding	O14727	60	GC12P098645	23.246166229248
SCUBE3	Signal Peptide, CUB Domain And EGF Like Domain Containing 3	Protein Coding	Q8IX30	52	GC06P199636	23.2375373840332
KRT5	Keratin 5	Protein Coding	P13647	57	GC12M052514	23.2255935668945
NLRP3	NLR Family Pyrin Domain Containing 3	Protein Coding	Q96P20	61	GC01P247741	23.2211532592773
FAT4	FAT Atypical Cadherin 4	Protein Coding	Q6V0I7	51	GC04P125315	23.2133159637451
PTPRD	Protein Tyrosine Phosphatase Receptor Type D	Protein Coding	P23468	58	GC09M008307	23.206672668457
LIG4	DNA Ligase 4	Protein Coding	P49917	60	GC13M108207	23.2060012817383
PTK2B	Protein Tyrosine Kinase 2 Beta	Protein Coding	Q14289	62	GC08P027341	23.1997184753418
MSMB	Microseminoprotein Beta	Protein Coding	P08118	52	GC10M046033	23.1881866455078
ING1	Inhibitor Of Growth Family Member 1	Protein Coding	Q9UK53	55	GC13P110712	23.1716346740723
LOX	Lysyl Oxidase	Protein Coding	P28300	60	GC05M122063	23.1650409698486
FLNB	Filamin B	Protein Coding	O75369	60	GC03P058008	23.1604156494141
CD36	CD36 Molecule (CD36 Blood Group)	Protein Coding	P16671	63	GC07P080369	23.1360988616943
ABCC2	ATP Binding Cassette Subfamily C Member 2	Protein Coding	Q92887	60	GC10P099782	23.1276321411133
HLA-G	Major Histocompatibility Complex, Class I, G	Protein Coding	P17693	57	GC06P199480	23.1248531341553
FUS	FUS RNA Binding Protein	Protein Coding	P35637	57	GC16P031180	23.0983142852783
MAGEA3	MAGE Family Member A3	Protein Coding	P43357	50	GC0XP152698	23.0483894348145
S100A4	S100 Calcium Binding Protein A4	Protein Coding	P26447	57	GC01M153543	23.0331783294678
TCF3	Transcription Factor 3	Protein Coding	P15923	58	GC19M001609	23.032398223877
PRSS1	Serine Protease 1	Protein Coding	P07477	57	GC07P170526	23.0257015228271
MED1	Mediator Complex Subunit 1	Protein Coding	Q15648	55	GC17M039404	22.9904937744141
EWSR1	EWS RNA Binding Protein 1	Protein Coding	Q01844	57	GC22P102362	22.9756011962891
CDH3	Cadherin 3	Protein Coding	P22223	59	GC16P137704	22.9695320129395
ZKSCAN1	Zinc Finger With KRAB And SCAN Domains 1	Protein Coding	P17029	50	GC07P100015	22.9685802459717
CYLD	CYLD Lysine 63 Deubiquitinase	Protein Coding	Q9NQC7	60	GC16P050742	22.9384231567383
EPAS1	Endothelial PAS Domain Protein 1	Protein Coding	Q99814	63	GC02P046293	22.9361972808838
EXOC2	Exocyst Complex Component 2	Protein Coding	Q96KP1	52	GC06M000485	22.9269199371338
DDR1	Discoidin Domain Receptor Tyrosine Kinase 1	Protein Coding	Q08345	58	GC06P199511	22.9019031524658
GLI2	GLI Family Zinc Finger 2	Protein Coding	P10070	60	GC02P120735	22.8967781066895
RAD54B	RAD54 Homolog B	Protein Coding	Q9Y620	52	GC08M094371	22.8818397521973
LAMA5	Laminin Subunit Alpha 5	Protein Coding	O15230	56	GC20M062307	22.857027053833
HK2	Hexokinase 2	Protein Coding	P52789	58	GC02P076124	22.8425617218018
XPO1	Exportin 1	Protein Coding	O14980	60	GC02M061476	22.8287830352783
MMP13	Matrix Metallopeptidase 13	Protein Coding	P45452	62	GC11M102942	22.7419719696045
ELANE	Elastase, Neutrophil Expressed	Protein Coding	P08246	63	GC19P170492	22.7388496398926
MPO	Myeloperoxidase	Protein Coding	P05164	65	GC17M058269	22.7367076873779
WNT1	Wnt Family Member 1	Protein Coding	P04628	59	GC12P086651	22.7270965576172
AMER1	APC Membrane Recruitment Protein 1	Protein Coding	Q5JTC6	48	GC0XM064185	22.7145195007324
SOCS3	Suppressor Of Cytokine Signaling 3	Protein Coding	O14543	57	GC17M078356	22.6937656402588
ATF3	Activating Transcription Factor 3	Protein Coding	P18847	57	GC01P212565	22.6934299468994
PTGS1	Prostaglandin-Endoperoxide Synthase 1	Protein Coding	P23219	61	GC09P122370	22.6901588439941
MACC1	MET Transcriptional Regulator MACC1	Protein Coding	Q6ZN28	45	GC07M020140	22.6871547698975
PLA2G2A	Phospholipase A2 Group IIA	Protein Coding	P14555	60	GC01M019975	22.6663570404053
TP53BP1	Tumor Protein P53 Binding Protein 1	Protein Coding	Q12888	57	GC15M043403	22.6638736724854
ICAM1	Intercellular Adhesion Molecule 1	Protein Coding	P05362	62	GC19P170923	22.6499290466309
THADA	THADA Armadillo Repeat Containing	Protein Coding	Q6YHU6	49	GC02M043319	22.6439247131348
SUZ12	SUZ12 Polycomb Repressive Complex 2 Subunit	Protein Coding	Q15022	54	GC17P175184	22.6399269104004
HDAC2	Histone Deacetylase 2	Protein Coding	Q92769	66	GC06M113933	22.5840129852295
SMARCA2	SWI/SNF Related BAF Chromatin Remodeling Complex Subunit ATPase 2	Protein Coding	P51531	63	GC09P001980	22.5809059143066
RPS6KB1	Ribosomal Protein S6 Kinase B1	Protein Coding	P23443	63	GC17P059893	22.5464267730713
MCM3	Minichromosome Maintenance Complex Component 3	Protein Coding	P25205	58	GC06M052264	22.5439300537109
HSPA4	Heat Shock Protein Family A (Hsp70) Member 4	Protein Coding	P34932	55	GC05P133051	22.5402927398682
TCF7	Transcription Factor 7	Protein Coding	P36402	55	GC05P135328	22.520206451416
HOXA5	Homeobox A5	Protein Coding	P20719	53	GC07M028330	22.517749786377
PRKCD	Protein Kinase C Delta	Protein Coding	Q05655	65	GC03P053156	22.5142574310303
TPX2	TPX2 Microtubule Nucleation Factor	Protein Coding	Q9ULW0	54	GC20P031739	22.5124244689941
RRM1	Ribonucleotide Reductase Catalytic Subunit M1	Protein Coding	P23921	63	GC11P024873	22.5091552734375
CEBPB	CCAAT Enhancer Binding Protein Beta	Protein Coding	P17676	58	GC20P050190	22.491024017334
INSR	Insulin Receptor	Protein Coding	P06213	66	GC19M007112	22.4739189147949
XRCC4	X-Ray Repair Cross Complementing 4	Protein Coding	Q13426	56	GC05P083077	22.4722347259521
HSF1	Heat Shock Transcription Factor 1	Protein Coding	Q00613	59	GC08P144291	22.4671077728271
E2F3	E2F Transcription Factor 3	Protein Coding	O00716	55	GC06P021536	22.4667854309082
CD46	CD46 Molecule	Protein Coding	P15529	60	GC01P207752	22.436544418335
ACTB	Actin Beta	Protein Coding	P60709	63	GC07M005984	22.4357414245605
FOXE1	Forkhead Box E1	Protein Coding	O00358	51	GC09P097853	22.4202938079834
CYP3A4	Cytochrome P450 Family 3 Subfamily A Member 4	Protein Coding	P08684	62	GC07M107343	22.3907451629639
CCN2	Cellular Communication Network Factor 2	Protein Coding	P29279	59	GC06M131948	22.3748722076416
EIF4E	Eukaryotic Translation Initiation Factor 4E	Protein Coding	P06730	61	GC04M098879	22.3743228912354
EPHA3	EPH Receptor A3	Protein Coding	P29320	60	GC03P089077	22.3706188201904
EPOR	Erythropoietin Receptor	Protein Coding	P19235	61	GC19M011377	22.3564968109131
PTPRC	Protein Tyrosine Phosphatase Receptor Type C	Protein Coding	P08575	64	GC01P198607	22.3400421142578
IFI27	Interferon Alpha Inducible Protein 27	Protein Coding	P40305	50	GC14P094104	22.3317031860352
PLCG1	Phospholipase C Gamma 1	Protein Coding	P19174	63	GC20P041136	22.2703342437744
B2M	Beta-2-Microglobulin	Protein Coding	P61769	62	GC15P044711	22.270299911499
PELP1	Proline, Glutamate And Leucine Rich Protein 1	Protein Coding	Q8IZL8	51	GC17M004669	22.2364768981934
TNFAIP3	TNF Alpha Induced Protein 3	Protein Coding	P21580	61	GC06P137866	22.1823101043701
MSLN	Mesothelin	Protein Coding	Q13421	55	GC16P135887	22.1500682830811
RHOBTB2	Rho Related BTB Domain Containing 2	Protein Coding	Q9BYZ6	51	GC08P026952	22.1362762451172
EIF4EBP1	Eukaryotic Translation Initiation Factor 4E Binding Protein 1	Protein Coding	Q13541	60	GC08P045884	22.1258125305176
CALCA	Calcitonin Related Polypeptide Alpha	Protein Coding	P06881	56	GC11M014966	22.1146087646484
IL7	Interleukin 7	Protein Coding	P13232	55	GC08M078689	22.1087989807129
GAPDH	Glyceraldehyde-3-Phosphate Dehydrogenase	Protein Coding	P04406	64	GC12P085713	22.1002311706543
CDKN2C	Cyclin Dependent Kinase Inhibitor 2C	Protein Coding	P42773	57	GC01P050960	22.094539642334
KIF4A	Kinesin Family Member 4A	Protein Coding	O95239	52	GC0XP070290	22.0903911590576
TNFRSF8	TNF Receptor Superfamily Member 8	Protein Coding	P28908	56	GC01P012063	22.0728530883789
CAGE1	Cancer Antigen 1	Protein Coding	Q8TC20	45	GC06M007326	22.0682640075684
GNAQ	G Protein Subunit Alpha Q	Protein Coding	P50148	61	GC09M077716	22.0579776763916
KRT14	Keratin 14	Protein Coding	P02533	58	GC17M041582	22.0484161376953
FTO	FTO Alpha-Ketoglutarate Dependent Dioxygenase	Protein Coding	Q9C0B1	58	GC16P137301	22.0306701660156
TRIM28	Tripartite Motif Containing 28	Protein Coding	Q13263	57	GC19P172425	22.0294380187988
PTCH2	Patched 2	Protein Coding	Q9Y6C5	57	GC01M044819	22.0246448516846
SOD1	Superoxide Dismutase 1	Protein Coding	P00441	66	GC21P031659	22.0048198699951
PARD3	Par-3 Family Cell Polarity Regulator	Protein Coding	Q8TEW0	54	GC10M037993	21.9835147857666
U2AF1	U2 Small Nuclear RNA Auxiliary Factor 1	Protein Coding	Q01081	55	GC21M043092	21.9745178222656
UBAP2	Ubiquitin Associated Protein 2	Protein Coding	Q5T6F2	48	GC09M033921	21.9527359008789
PHB2	Prohibitin 2	Protein Coding	Q99623	56	GC12M006965	21.9482345581055
IRS2	Insulin Receptor Substrate 2	Protein Coding	Q9Y4H2	58	GC13M109752	21.9337749481201
CD276	CD276 Molecule	Protein Coding	Q5ZPR3	55	GC15P073683	21.925609588623
ENO2	Enolase 2	Protein Coding	P09104	60	GC12P006913	21.9003295898438
STAG2	STAG2 Cohesin Complex Component	Protein Coding	Q8N3U4	57	GC0XP123960	21.8923568725586
ABCC6	ATP Binding Cassette Subfamily C Member 6	Protein Coding	O95255	60	GC16M055712	21.8840236663818
FOXP1	Forkhead Box P1	Protein Coding	Q9H334	57	GC03M070954	21.863468170166
MAML1	Mastermind Like Transcriptional Coactivator 1	Protein Coding	Q92585	53	GC05P179732	21.8621520996094
MUC2	Mucin 2, Oligomeric Mucus/Gel-Forming	Protein Coding	Q02817	52	GC11P001074	21.8576717376709
GDF3	Growth Differentiation Factor 3	Protein Coding	Q9NR23	51	GC12M007689	21.843843460083
LATS1	Large Tumor Suppressor Kinase 1	Protein Coding	O95835	57	GC06M149658	21.8369216918945
EED	Embryonic Ectoderm Development	Protein Coding	O75530	55	GC11P130877	21.8346939086914
HMOX1	Heme Oxygenase 1	Protein Coding	P09601	64	GC22P035380	21.8180961608887
FGF9	Fibroblast Growth Factor 9	Protein Coding	P31371	56	GC13P021671	21.8141307830811
ADAM17	ADAM Metallopeptidase Domain 17	Protein Coding	P78536	63	GC02M009488	21.7752380371094
CD40LG	CD40 Ligand	Protein Coding	P29965	62	GC0XP136649	21.755931854248
FBXO11	F-Box Protein 11	Protein Coding	Q86XK2	53	GC02M047789	21.7531452178955
RPS27A	Ribosomal Protein S27a	Protein Coding	P62979	55	GC02P056451	21.7267951965332
HBEGF	Heparin Binding EGF Like Growth Factor	Protein Coding	Q99075	57	GC05M140332	21.6563320159912
MAP3K8	Mitogen-Activated Protein Kinase Kinase Kinase 8	Protein Coding	P41279	58	GC10P031523	21.6301097869873
LAMC2	Laminin Subunit Gamma 2	Protein Coding	Q13753	59	GC01P183186	21.617847442627
ADAM9	ADAM Metallopeptidase Domain 9	Protein Coding	Q13443	61	GC08P038996	21.6176433563232
ACVR1	Activin A Receptor Type 1	Protein Coding	Q04771	63	GC02M157736	21.6166362762451
RACK1	Receptor For Activated C Kinase 1	Protein Coding	P63244	55	GC05M184048	21.5886726379395
RAD21	RAD21 Cohesin Complex Component	Protein Coding	O60216	57	GC08M116846	21.5842933654785
ITGA6	Integrin Subunit Alpha 6	Protein Coding	P23229	61	GC02P172246	21.5816307067871
BLTP2	Bridge-Like Lipid Transfer Protein Family Member 2	Protein Coding	Q14667	44	GC17M105892	21.5780181884766
TG	Thyroglobulin	Protein Coding	P01266	56	GC08P132866	21.5650882720947
SKIL	SKI Like Proto-Oncogene	Protein Coding	P12757	54	GC03P170357	21.5605430603027
CCR5	C-C Motif Chemokine Receptor 5	Protein Coding	P51681	59	GC03P069070	21.5527629852295
XBP1	X-Box Binding Protein 1	Protein Coding	P17861	58	GC22M028794	21.5412902832031
UVRAG	UV Radiation Resistance Associated	Protein Coding	Q9P2Y5	53	GC11P075815	21.5394020080566
ZFR	Zinc Finger RNA Binding Protein	Protein Coding	Q96KR1	49	GC05M032390	21.5329303741455
INHBA	Inhibin Subunit Beta A	Protein Coding	P08476	57	GC07M041670	21.5313510894775
LETMD1	LETM1 Domain Containing 1	Protein Coding	Q6P1Q0	47	GC12P051047	21.5231742858887
LGALS1	Galectin 1	Protein Coding	P09382	56	GC22P037675	21.5051651000977
STMN1	Stathmin 1	Protein Coding	P16949	57	GC01M025884	21.5047206878662
CDH13	Cadherin 13	Protein Coding	P55290	58	GC16P082626	21.4933681488037
NFATC1	Nuclear Factor Of Activated T Cells 1	Protein Coding	O95644	61	GC18P079395	21.4918670654297
DSG2	Desmoglein 2	Protein Coding	Q14126	56	GC18P031498	21.488712310791
HABP2	Hyaluronan Binding Protein 2	Protein Coding	Q14520	58	GC10P113550	21.4761981964111
CIZ1	CDKN1A Interacting Zinc Finger Protein 1	Protein Coding	Q9ULV3	48	GC09M134693	21.4649620056152
FANCB	FA Complementation Group B	Protein Coding	Q8NB91	52	GC0XM018564	21.4600200653076
PSTPIP1	Proline-Serine-Threonine Phosphatase Interacting Protein 1	Protein Coding	O43586	55	GC15P076993	21.4375152587891
PAK1	P21 (RAC1) Activated Kinase 1	Protein Coding	Q13153	63	GC11M077321	21.4372901916504
CBFB	Core-Binding Factor Subunit Beta	Protein Coding	Q13951	58	GC16P137604	21.4355
ZNF609	Zinc Finger Protein 609	Protein Coding	O15014	45	GC15P218425	21.4296283721924
YTHDC2	YTH N6-Methyladenosine RNA Binding Protein C2	Protein Coding	Q9H6S0	51	GC05P113513	21.4164447784424
MECOM	MDS1 And EVI1 Complex Locus	Protein Coding	Q03112	60	GC03M169083	21.3954086303711
ACD	ACD Shelterin Complex Subunit And Telomerase Recruitment Factor	Protein Coding	Q96AP0	54	GC16M076508	21.3932704925537
NCOR2	Nuclear Receptor Corepressor 2	Protein Coding	Q9Y618	56	GC12M124324	21.3724422454834
MAP1LC3A	Microtubule Associated Protein 1 Light Chain 3 Alpha	Protein Coding	Q9H492	54	GC20P034546	21.3688335418701
TFDP1	Transcription Factor Dp-1	Protein Coding	Q14186	55	GC13P113584	21.3499603271484
ANXA1	Annexin A1	Protein Coding	P04083	60	GC09P087205	21.3404426574707
NOG	Noggin	Protein Coding	Q13253	59	GC17P056593	21.3295211791992
USP7	Ubiquitin Specific Peptidase 7	Protein Coding	Q93009	61	GC16M008892	21.3252906799316
PIK3R2	Phosphoinositide-3-Kinase Regulatory Subunit 2	Protein Coding	O00459	61	GC19P018153	21.3229064941406
CLDN1	Claudin 1	Protein Coding	O95832	58	GC03M190305	21.3206233978271
SYNE1	Spectrin Repeat Containing Nuclear Envelope Protein 1	Protein Coding	Q8NF91	52	GC06M152121	21.3063049316406
NCAM1	Neural Cell Adhesion Molecule 1	Protein Coding	P13591	61	GC11P112961	21.2955093383789
EZR	Ezrin	Protein Coding	P15311	59	GC06M158765	21.2921714782715
ING4	Inhibitor Of Growth Family Member 4	Protein Coding	Q9UNL4	51	GC12M006650	21.2884159088135
PKHD1	PKHD1 Ciliary IPT Domain Containing Fibrocystin/Polyductin	Protein Coding	P08F94	50	GC06M115273	21.2876682281494
CHGA	Chromogranin A	Protein Coding	P10645	56	GC14P097065	21.2743453979492
IL3	Interleukin 3	Protein Coding	P08700	57	GC05P132060	21.2505111694336
ROBO1	Roundabout Guidance Receptor 1	Protein Coding	Q9Y6N7	57	GC03M078597	21.2474975585938
ZNF224	Zinc Finger Protein 224	Protein Coding	Q9NZL3	47	GC19P044094	21.2450351715088
NOTCH4	Notch Receptor 4	Protein Coding	Q99466	59	GC06M114987	21.1981830596924
CLDN7	Claudin 7	Protein Coding	O95471	53	GC17M007259	21.163818359375
TRB	T Cell Receptor Beta Locus	Protein Coding	P0DSE2	29	GC07P172478	21.1534881591797
VEGFB	Vascular Endothelial Growth Factor B	Protein Coding	P49765	56	GC11P064234	21.1180629730225
CDC27	Cell Division Cycle 27	Protein Coding	P30260	54	GC17M047117	21.0993251800537
IL6R	Interleukin 6 Receptor	Protein Coding	P08887	63	GC01P154405	21.0880527496338
HIC1	HIC ZBTB Transcriptional Repressor 1	Protein Coding	Q14526	53	GC17P002054	21.0590705871582
GREP1	Glycine Rich Extracellular Protein 1	Protein Coding	A0A0J9YXV3	23	GC16P139085	21.0552310943604
LCN2	Lipocalin 2	Protein Coding	P80188	58	GC09P128149	21.0505599975586
NRP1	Neuropilin 1	Protein Coding	O14786	62	GC10M033177	21.0351886749268
CD80	CD80 Molecule	Protein Coding	P33681	56	GC03M119524	21.0328884124756
PECAM1	Platelet And Endothelial Cell Adhesion Molecule 1	Protein Coding	P16284	54	GC17M064319	21.0284652709961
ARAF	A-Raf Proto-Oncogene, Serine/Threonine Kinase	Protein Coding	P10398	60	GC0XP062404	21.0280857086182
ANXA5	Annexin A5	Protein Coding	P08758	59	GC04M121667	21.0240859985352
TINF2	TERF1 Interacting Nuclear Factor 2	Protein Coding	Q9BSI4	53	GC14M029717	21.0224056243896
IGFBP1	Insulin Like Growth Factor Binding Protein 1	Protein Coding	P08833	55	GC07P052768	21.0120716094971
CXCR2	C-X-C Motif Chemokine Receptor 2	Protein Coding	P25025	63	GC02P218125	21.0117588043213
INS	Insulin	Protein Coding	P01308	60	GC11M002159	21.0103359222412
REV3L	REV3 Like, DNA Directed Polymerase Zeta Catalytic Subunit	Protein Coding	O60673	56	GC06M111299	21.0030117034912
EIF2AK3	Eukaryotic Translation Initiation Factor 2 Alpha Kinase 3	Protein Coding	Q9NZJ5	63	GC02M088556	20.9963645935059
EPO	Erythropoietin	Protein Coding	P01588	54	GC07P100720	20.953311920166
CD4	CD4 Molecule	Protein Coding	P01730	63	GC12P006786	20.9437675476074
EEF1A1	Eukaryotic Translation Elongation Factor 1 Alpha 1	Protein Coding	P68104	57	GC06M115485	20.9326820373535
LZTS1	Leucine Zipper Tumor Suppressor 1	Protein Coding	Q9Y250	49	GC08M020246	20.9211902618408
HSPA1A	Heat Shock Protein Family A (Hsp70) Member 1A	Protein Coding	P0DMV8	60	GC06P199545	20.9203052520752
MFN2	Mitofusin 2	Protein Coding	O95140	60	GC01P011980	20.9055213928223
TUBB	Tubulin Beta Class I	Protein Coding	P07437	61	GC06P199508	20.8806953430176
MXRA5	Matrix Remodeling Associated 5	Protein Coding	Q9NR99	45	GC0XM003308	20.879035949707
BBC3	BCL2 Binding Component 3	Protein Coding	Q96PG8	53	GC19M047220	20.8673992156982
NQO2	N-Ribosyldihydronicotinamide:Quinone Dehydrogenase 2	Protein Coding	P16083	57	GC06P020569	20.8548488616943
WFDC2	WAP Four-Disulfide Core Domain 2	Protein Coding	Q14508	51	GC20P045469	20.8452
RRAS	RAS Related	Protein Coding	P10301	54	GC19M049635	20.8260936737061
SBDS	SBDS Ribosome Maturation Factor	Protein Coding	Q9Y3A5	54	GC07M066987	20.8183460235596
EREG	Epiregulin	Protein Coding	O14944	53	GC04P074366	20.8168144226074
APP	Amyloid Beta Precursor Protein	Protein Coding	P05067	63	GC21M025880	20.8149032592773
SULF1	Sulfatase 1	Protein Coding	Q8IWU6	53	GC08P069466	20.7961387634277
USP28	Ubiquitin Specific Peptidase 28	Protein Coding	Q96RU2	52	GC11M113797	20.789363861084
BNIP3	BCL2 Interacting Protein 3	Protein Coding	Q12983	54	GC10M131966	20.7852897644043
MAGI2	Membrane Associated Guanylate Kinase, WW And PDZ Domain Containing 2	Protein Coding	Q86UL8	54	GC07M078017	20.7575206756592
CD70	CD70 Molecule	Protein Coding	P32970	55	GC19M115507	20.7543621063232
TFRC	Transferrin Receptor	Protein Coding	P02786	63	GC03M196871	20.7532749176025
WNT4	Wnt Family Member 4	Protein Coding	P56705	59	GC01M041106	20.7504425048828
ST14	ST14 Transmembrane Serine Protease Matriptase	Protein Coding	Q9Y5Y6	60	GC11P130159	20.7186679840088
ACVR2A	Activin A Receptor Type 2A	Protein Coding	P27037	59	GC02P147844	20.714262008667
SLTM	SAFB Like Transcription Modulator	Protein Coding	Q9NWH9	43	GC15M058879	20.7097873687744
NDRG1	N-Myc Downstream Regulated 1	Protein Coding	Q92597	57	GC08M133237	20.691385269165
PRC1	Protein Regulator Of Cytokinesis 1	Protein Coding	O43663	50	GC15M090966	20.6900405883789
DSP	Desmoplakin	Protein Coding	P15924	62	GC06P007541	20.6645317077637
DMD	Dystrophin	Protein Coding	P11532	57	GC0XM031097	20.6487140655518
PDK1	Pyruvate Dehydrogenase Kinase 1	Protein Coding	Q15118	60	GC02P172555	20.576696395874
KRT17	Keratin 17	Protein Coding	Q04695	57	GC17M041619	20.5609817504883
EDNRA	Endothelin Receptor Type A	Protein Coding	P25101	61	GC04P147480	20.5450954437256
TAP1	Transporter 1, ATP Binding Cassette Subfamily B Member	Protein Coding	Q03518	61	GC06M115021	20.5357627868652
ZFP36	ZFP36 Ring Finger Protein	Protein Coding	P26651	48	GC19P039406	20.5248241424561
FGF1	Fibroblast Growth Factor 1	Protein Coding	P05230	60	GC05M142555	20.516429901123
HNRNPK	Heterogeneous Nuclear Ribonucleoprotein K	Protein Coding	P61978	58	GC09M133228	20.499361038208
FOSL1	FOS Like 1, AP-1 Transcription Factor Subunit	Protein Coding	P15407	57	GC11M146209	20.4970550537109
NFKB2	Nuclear Factor Kappa B Subunit 2	Protein Coding	Q00653	65	GC10P102394	20.4953098297119
PIK3R3	Phosphoinositide-3-Kinase Regulatory Subunit 3	Protein Coding	Q92569	58	GC01M046041	20.470796585083
MIF	Macrophage Migration Inhibitory Factor	Protein Coding	P14174	60	GC22P023894	20.4582004547119
CTSB	Cathepsin B	Protein Coding	P07858	63	GC08M011842	20.4484558105469
CCNA1	Cyclin A1	Protein Coding	P78396	54	GC13P036431	20.420768737793
DEK	DEK Proto-Oncogene	Protein Coding	P35659	54	GC06M018224	20.4002933502197
REST	RE1 Silencing Transcription Factor	Protein Coding	Q13127	54	GC04P056907	20.3933963775635
CD9	CD9 Molecule	Protein Coding	P21926	57	GC12P085684	20.3833045959473
UBE3A	Ubiquitin Protein Ligase E3A	Protein Coding	Q05086	60	GC15M025333	20.3832817077637
VCAN	Versican	Protein Coding	P13611	58	GC05P083471	20.381814956665
UIMC1	Ubiquitin Interaction Motif Containing 1	Protein Coding	Q96RL1	53	GC05M183868	20.3761672973633
TRAF3	TNF Receptor Associated Factor 3	Protein Coding	Q13114	58	GC14P122674	20.3617572784424
HELZ	Helicase With Zinc Finger	Protein Coding	P42694	46	GC17M067070	20.3614826202393
MYH11	Myosin Heavy Chain 11	Protein Coding	P35749	58	GC16M055700	20.3196678161621
APOB	Apolipoprotein B	Protein Coding	P04114	58	GC02M020956	20.3172435760498
BDNF	Brain Derived Neurotrophic Factor	Protein Coding	P23560	62	GC11M027654	20.3147640228271
ACTC1	Actin Alpha Cardiac Muscle 1	Protein Coding	P68032	57	GC15M034790	20.311882019043
SDC1	Syndecan 1	Protein Coding	P18827	55	GC02M020200	20.3092193603516
TPM1	Tropomyosin 1	Protein Coding	P09493	60	GC15P218417	20.3039894104004
RECK	Reversion Inducing Cysteine Rich Protein With Kazal Motifs	Protein Coding	O95980	51	GC09P036036	20.300386428833
BAG1	BAG Cochaperone 1	Protein Coding	Q99933	55	GC09M033245	20.2992630004883
CD28	CD28 Molecule	Protein Coding	P10747	61	GC02P203706	20.2978134155273
GRWD1	Glutamate Rich WD Repeat Containing 1	Protein Coding	Q9BQ67	47	GC19P048445	20.2929954528809
ALB	Albumin	Protein Coding	P02768	61	GC04P073397	20.2566623687744
SPEN	Spen Family Transcriptional Repressor	Protein Coding	Q96T58	52	GC01P092235	20.2419509887695
LGR5	Leucine Rich Repeat Containing G Protein-Coupled Receptor 5	Protein Coding	O75473	56	GC12P071439	20.2415370941162
PIM1	Pim-1 Proto-Oncogene, Serine/Threonine Kinase	Protein Coding	P11309	62	GC06P199664	20.2101192474365
MMP11	Matrix Metallopeptidase 11	Protein Coding	P24347	57	GC22P023768	20.1969451904297
PDPK1	3-Phosphoinositide Dependent Protein Kinase 1	Protein Coding	O15530	62	GC16P002537	20.1828460693359
EIF4G3	Eukaryotic Translation Initiation Factor 4 Gamma 3	Protein Coding	O43432	56	GC01M020806	20.1792221069336
LTA	Lymphotoxin Alpha	Protein Coding	P01374	54	GC06P199526	20.1695308685303
CD34	CD34 Molecule	Protein Coding	P28906	58	GC01M207880	20.1591835021973
TYK2	Tyrosine Kinase 2	Protein Coding	P29597	66	GC19M010350	20.1395149230957
COL1A2	Collagen Type I Alpha 2 Chain	Protein Coding	P08123	60	GC07P094394	20.1391773223877
GSN	Gelsolin	Protein Coding	P06396	60	GC09P121201	20.1264572143555
PPARGC1A	PPARG Coactivator 1 Alpha	Protein Coding	Q9UBK2	60	GC04M023755	20.1035461425781
PROX1	Prospero Homeobox 1	Protein Coding	Q92786	57	GC01P213983	20.093282699585
P2RX7	Purinergic Receptor P2X 7	Protein Coding	Q99572	60	GC12P141807	20.073486328125
RXRA	Retinoid X Receptor Alpha	Protein Coding	P19793	61	GC09P134317	20.0645980834961
SNCG	Synuclein Gamma	Protein Coding	O76070	55	GC10P134389	20.059534072876
CUL2	Cullin 2	Protein Coding	Q13617	57	GC10M038009	20.0485038757324
CIP2A	Cellular Inhibitor Of PP2A	Protein Coding	Q8TCG1	48	GC03M108622	20.0446319580078
ANGPT1	Angiopoietin 1	Protein Coding	Q15389	60	GC08M107246	20.0421962738037
SST	Somatostatin	Protein Coding	P61278	54	GC03M187668	20.0406665802002
TRIP13	Thyroid Hormone Receptor Interactor 13	Protein Coding	Q15645	52	GC05P000892	20.0364265441895
VRK1	VRK Serine/Threonine Kinase 1	Protein Coding	Q99986	60	GC14P096797	20.0320320129395
MAP3K6	Mitogen-Activated Protein Kinase Kinase Kinase 6	Protein Coding	O95382	52	GC01M041368	20.0276050567627
SLC7A11	Solute Carrier Family 7 Member 11	Protein Coding	Q9UPY5	58	GC04M138164	20.0088329315186
KISS1	KiSS-1 Metastasis Suppressor	Protein Coding	Q15726	53	GC01M204190	20.0080947875977
PPARA	Peroxisome Proliferator Activated Receptor Alpha	Protein Coding	Q07869	57	GC22P102866	20.0060329437256
CYP2D6	Cytochrome P450 Family 2 Subfamily D Member 6 (Gene/Pseudogene)	Protein Coding	P10635	60	GC22M090768	19.9891757965088
HEATR6	HEAT Repeat Containing 6	Protein Coding	Q6AI08	43	GC17M060041	19.9799461364746
RPSA	Ribosomal Protein SA	Protein Coding	P08865	58	GC03P039406	19.9497528076172
LIF	LIF Interleukin 6 Family Cytokine	Protein Coding	P15018	56	GC22M030240	19.9475212097168
ETV1	ETS Variant Transcription Factor 1	Protein Coding	P50549	57	GC07M013891	19.9454917907715
TFE3	Transcription Factor Binding To IGHM Enhancer 3	Protein Coding	P19532	56	GC0XM049028	19.9341850280762
RHOC	Ras Homolog Family Member C	Protein Coding	P08134	54	GC01M112701	19.9315586090088
LRBA	LPS Responsive Beige-Like Anchor Protein	Protein Coding	P50851	52	GC04M150264	19.9284553527832
CXCL10	C-X-C Motif Chemokine Ligand 10	Protein Coding	P02778	57	GC04M076021	19.9275856018066
AGER	Advanced Glycosylation End-Product Specific Receptor	Protein Coding	Q15109	59	GC06M032180	19.9222660064697
HNF4A	Hepatocyte Nuclear Factor 4 Alpha	Protein Coding	P41235	62	GC20P044355	19.8998870849609
SIX1	SIX Homeobox 1	Protein Coding	Q15475	54	GC14M060643	19.8916
STING1	Stimulator Of Interferon Response CGAMP Interactor 1	Protein Coding	Q86WV6	55	GC05M139510	19.8456363677979
ATRIP	ATR Interacting Protein	Protein Coding	Q8WXE1	55	GC03P069218	19.8398094177246
CUL1	Cullin 1	Protein Coding	Q13616	58	GC07P148697	19.8044013977051
MPL	MPL Proto-Oncogene, Thrombopoietin Receptor	Protein Coding	P40238	60	GC01P043337	19.8034420013428
FAP	Fibroblast Activation Protein Alpha	Protein Coding	Q12884	58	GC02M162170	19.7966861724854
ROCK1	Rho Associated Coiled-Coil Containing Protein Kinase 1	Protein Coding	Q13464	62	GC18M040102	19.7864646911621
MDC1	Mediator Of DNA Damage Checkpoint 1	Protein Coding	Q14676	55	GC06M114889	19.7835731506348
ASXL1	ASXL Transcriptional Regulator 1	Protein Coding	Q8IXJ9	54	GC20P059359	19.7807197570801
KLC1	Kinesin Light Chain 1	Protein Coding	Q07866	55	GC14P122682	19.7675189971924
SMARCC2	SWI/SNF Related BAF Chromatin Remodeling Complex Subunit C2	Protein Coding	Q8TAQ2	56	GC12M060941	19.7635955810547
KCNN3	Potassium Calcium-Activated Channel Subfamily N Member 3	Protein Coding	Q9UGI6	55	GC01M154697	19.7612438201904
ITGAV	Integrin Subunit Alpha V	Protein Coding	P06756	61	GC02P186589	19.7599105834961
SLC26A4	Solute Carrier Family 26 Member 4	Protein Coding	O43511	55	GC07P107660	19.7561683654785
TGM2	Transglutaminase 2	Protein Coding	P21980	60	GC20M038127	19.7524280548096
GRN	Granulin Precursor	Protein Coding	P28799	60	GC17P044345	19.7453842163086
IL2RB	Interleukin 2 Receptor Subunit Beta	Protein Coding	P14784	62	GC22M090733	19.7371273040771
PBX1	PBX Homeobox 1	Protein Coding	P40424	60	GC01P184090	19.7363986968994
FANCD2OS	FANCD2 Opposite Strand	Protein Coding	Q96PS1	38	GC03M011174	19.7361640930176
PDGFRL	Platelet Derived Growth Factor Receptor Like	Protein Coding	Q15198	52	GC08P017576	19.7167282104492
CCR2	C-C Motif Chemokine Receptor 2	Protein Coding	P41597	58	GC03P069069	19.7167053222656
ARHGAP26	Rho GTPase Activating Protein 26	Protein Coding	Q9UNA1	58	GC05P142770	19.7082710266113
CTSE	Cathepsin E	Protein Coding	P14091	55	GC01M206009	19.7026691436768
TEK	TEK Receptor Tyrosine Kinase	Protein Coding	Q02763	64	GC09P027109	19.7007827758789
GLI3	GLI Family Zinc Finger 3	Protein Coding	P10071	62	GC07M041960	19.6900253295898
ARID1B	AT-Rich Interaction Domain 1B	Protein Coding	Q8NFD5	56	GC06P201409	19.6656131744385
RREB1	Ras Responsive Element Binding Protein 1	Protein Coding	Q92766	52	GC06P007107	19.662691116333
MBL2	Mannose Binding Lectin 2	Protein Coding	P11226	59	GC10M052760	19.6607799530029
TACSTD2	Tumor Associated Calcium Signal Transducer 2	Protein Coding	P09758	58	GC01M058575	19.6503162384033
RYR1	Ryanodine Receptor 1	Protein Coding	P21817	61	GC19P171589	19.6454067230225
ITGB4	Integrin Subunit Beta 4	Protein Coding	P16144	61	GC17P075721	19.6453495025635
TBCE	Tubulin Folding Cofactor E	Protein Coding	Q15813	52	GC01P235367	19.6444664001465
DCN	Decorin	Protein Coding	P07585	60	GC12M091140	19.6412563323975
BLCAP	BLCAP Apoptosis Inducing Factor	Protein Coding	P62952	41	GC20M037492	19.6403579711914
CYP1A2	Cytochrome P450 Family 1 Subfamily A Member 2	Protein Coding	P05177	58	GC15P074748	19.6391525268555
DLL1	Delta Like Canonical Notch Ligand 1	Protein Coding	O00548	57	GC06M170282	19.6357383728027
KLK6	Kallikrein Related Peptidase 6	Protein Coding	Q92876	57	GC19M050958	19.6328887939453
VTCN1	V-Set Domain Containing T Cell Activation Inhibitor 1	Protein Coding	Q7Z7D3	54	GC01M117143	19.6314525604248
DDX5	DEAD-Box Helicase 5	Protein Coding	P17844	59	GC17M064498	19.6270904541016
IGF2BP2	Insulin Like Growth Factor 2 MRNA Binding Protein 2	Protein Coding	Q9Y6M1	56	GC03M185643	19.6257152557373
DKK3	Dickkopf Wnt Signaling Pathway Inhibitor 3	Protein Coding	Q9UBP4	52	GC11M017027	19.6152973175049
AKAP9	A-Kinase Anchoring Protein 9	Protein Coding	Q99996	53	GC07P091940	19.5947723388672
GFRA1	GDNF Family Receptor Alpha 1	Protein Coding	P56159	60	GC10M116056	19.5920581817627
BTG2	BTG Anti-Proliferation Factor 2	Protein Coding	P78543	52	GC01P203305	19.5919952392578
E2F2	E2F Transcription Factor 2	Protein Coding	Q14209	54	GC01M041126	19.5890693664551
PRL	Prolactin	Protein Coding	P01236	56	GC06M022287	19.585620880127
PSG2	Pregnancy Specific Beta-1-Glycoprotein 2	Protein Coding	P11465	47	GC19M043064	19.5830688476563
CD86	CD86 Molecule	Protein Coding	P42081	57	GC03P122055	19.5796985626221
MVP	Major Vault Protein	Protein Coding	Q14764	52	GC16P136757	19.5666599273682
PCSK9	Proprotein Convertase Subtilisin/Kexin Type 9	Protein Coding	Q8NBP7	62	GC01P055039	19.5608978271484
CTNND1	Catenin Delta 1	Protein Coding	O60716	58	GC11P129332	19.5512809753418
HMGA1	High Mobility Group AT-Hook 1	Protein Coding	P17096	59	GC06P199625	19.5464134216309
SYP	Synaptophysin	Protein Coding	P08247	58	GC0XM049187	19.5127334594727
EHBP1	EH Domain Binding Protein 1	Protein Coding	Q8NDI1	50	GC02P062673	19.5102195739746
COPS6	COP9 Signalosome Subunit 6	Protein Coding	Q7L5N1	50	GC07P100088	19.5049304962158
LRP6	LDL Receptor Related Protein 6	Protein Coding	O75581	59	GC12M038973	19.504566192627
CUBN	Cubilin	Protein Coding	O60494	58	GC10M016824	19.4935703277588
IGFBP2	Insulin Like Growth Factor Binding Protein 2	Protein Coding	P18065	57	GC02P216632	19.4762344360352
PEBP1	Phosphatidylethanolamine Binding Protein 1	Protein Coding	P30086	58	GC12P118250	19.4635372161865
COL2A1	Collagen Type II Alpha 1 Chain	Protein Coding	P02458	62	GC12M047972	19.4594497680664
GPC6	Glypican 6	Protein Coding	Q9Y625	54	GC13P093218	19.4587631225586
FMN1	Formin 1	Protein Coding	Q68DA7	50	GC15M032765	19.4483184814453
MCM4	Minichromosome Maintenance Complex Component 4	Protein Coding	P33991	59	GC08P047975	19.4402751922607
PBOV1	Prostate And Breast Cancer Overexpressed 1	Protein Coding	Q9GZY1	35	GC06M138215	19.4369411468506
KLK8	Kallikrein Related Peptidase 8	Protein Coding	O60259	54	GC19M050996	19.4142818450928
HSP90B1	Heat Shock Protein 90 Beta Family Member 1	Protein Coding	P14625	60	GC12P103930	19.4120044708252
IL15	Interleukin 15	Protein Coding	P40933	55	GC04P141636	19.4109077453613
SRSF2	Serine And Arginine Rich Splicing Factor 2	Protein Coding	Q01130	54	GC17M076734	19.399995803833
ANGPT2	Angiopoietin 2	Protein Coding	O15123	60	GC08M006499	19.3996849060059
MT-CO1	Mitochondrially Encoded Cytochrome C Oxidase I	Protein Coding	P00395	47	GCMTP005906	19.392671585083
NES	Nestin	Protein Coding	P48681	52	GC01M156668	19.3871612548828
MAGEA1	MAGE Family Member A1	Protein Coding	P43355	50	GC0XP153179	19.3834800720215
SRGAP1	SLIT-ROBO Rho GTPase Activating Protein 1	Protein Coding	Q7Z6B7	54	GC12P087231	19.3757228851318
PTGER4	Prostaglandin E Receptor 4	Protein Coding	P35408	58	GC05P040679	19.3752517700195
ADA	Adenosine Deaminase	Protein Coding	P00813	64	GC20M044620	19.3723564147949
TAP2	Transporter 2, ATP Binding Cassette Subfamily B Member	Protein Coding	Q03519	57	GC06M032821	19.3721351623535
PHGDH	Phosphoglycerate Dehydrogenase	Protein Coding	O43175	62	GC01P119839	19.364185333252
SYK	Spleen Associated Tyrosine Kinase	Protein Coding	P43405	64	GC09P159630	19.3585720062256
GREB1L	GREB1 Like Retinoic Acid Receptor Coactivator	Protein Coding	Q9C091	45	GC18P021242	19.3564338684082
CD55	CD55 Molecule (Cromer Blood Group)	Protein Coding	P08174	61	GC01P207321	19.3482933044434
PRPF31	Pre-MRNA Processing Factor 31	Protein Coding	Q8WWY3	54	GC19P172224	19.3446578979492
PAX3	Paired Box 3	Protein Coding	P23760	57	GC02M222199	19.3428821563721
DAXX	Death Domain Associated Protein	Protein Coding	Q9UER7	57	GC06M033318	19.335729598999
WWTR1	WW Domain Containing Transcription Regulator 1	Protein Coding	Q9GZV5	50	GC03M149517	19.3172016143799
EDN1	Endothelin 1	Protein Coding	P05305	61	GC06P020988	19.3035945892334
IL6ST	Interleukin 6 Cytokine Family Signal Transducer	Protein Coding	P40189	63	GC05M055935	19.284782409668
TNFRSF9	TNF Receptor Superfamily Member 9	Protein Coding	Q07011	57	GC01M007915	19.2808609008789
ITGB3	Integrin Subunit Beta 3	Protein Coding	P05106	64	GC17P175826	19.2796
SFRP1	Secreted Frizzled Related Protein 1	Protein Coding	Q8N474	55	GC08M041262	19.2450714111328
KDM5B	Lysine Demethylase 5B	Protein Coding	Q9UGL1	57	GC01M202696	19.2433795928955
CT83	Cancer/Testis Antigen 83	Protein Coding	Q5H943	39	GC0XM116461	19.2406063079834
CHI3L1	Chitinase 3 Like 1	Protein Coding	P36222	58	GC01M203179	19.2368049621582
PRKCB	Protein Kinase C Beta	Protein Coding	P05771	63	GC16P136500	19.2308368682861
EHMT2	Euchromatic Histone Lysine Methyltransferase 2	Protein Coding	Q96KQ7	58	GC06M031879	19.227560043335
LCP1	Lymphocyte Cytosolic Protein 1	Protein Coding	P13796	54	GC13M046259	19.2226638793945
HLA-C	Major Histocompatibility Complex, Class I, C	Protein Coding	P10321	57	GC06M114918	19.2105827331543
EPHX1	Epoxide Hydrolase 1	Protein Coding	P07099	56	GC01P225810	19.2067489624023
CD8A	CD8 Subunit Alpha	Protein Coding	P01732	60	GC02M086784	19.2041130065918
TRAF5	TNF Receptor Associated Factor 5	Protein Coding	O00463	54	GC01P211326	19.1947727203369
PPP2R5C	Protein Phosphatase 2 Regulatory Subunit B''Gamma	Protein Coding	Q13362	55	GC14P123729	19.1556301116943
MUC5B	Mucin 5B, Oligomeric Mucus/Gel-Forming	Protein Coding	Q9HC84	53	GC11P024767	19.1448440551758
SLC29A1	Solute Carrier Family 29 Member 1 (Augustine Blood Group)	Protein Coding	Q99808	61	GC06P044219	19.1427059173584
F3	Coagulation Factor III, Tissue Factor	Protein Coding	P13726	58	GC01M095143	19.1398277282715
LAG3	Lymphocyte Activating 3	Protein Coding	P18627	53	GC12P085724	19.1390037536621
AFP	Alpha Fetoprotein	Protein Coding	P02771	59	GC04P073431	19.1382255554199
HSD17B1	Hydroxysteroid 17-Beta Dehydrogenase 1	Protein Coding	P14061	54	GC17P175630	19.1312637329102
WIF1	Wnt Inhibitory Factor 1	Protein Coding	Q9Y5W5	55	GC12M065050	19.1186504364014
KLK2	Kallikrein Related Peptidase 2	Protein Coding	P20151	58	GC19P050861	19.1139526367188
ACACA	Acetyl-CoA Carboxylase Alpha	Protein Coding	Q13085	62	GC17M037084	19.0906600952148
FEN1	Flap Structure-Specific Endonuclease 1	Protein Coding	P39748	58	GC11P129574	19.0904979705811
SERPINB5	Serpin Family B Member 5	Protein Coding	P36952	55	GC18P063476	19.0898303985596
LIFR	LIF Receptor Subunit Alpha	Protein Coding	P42702	59	GC05M039274	19.0884094238281
PLOD2	Procollagen-Lysine,2-Oxoglutarate 5-Dioxygenase 2	Protein Coding	O00469	58	GC03M146035	19.0809020996094
PPARD	Peroxisome Proliferator Activated Receptor Delta	Protein Coding	Q03181	59	GC06P199637	19.0785160064697
NGF	Nerve Growth Factor	Protein Coding	P01138	64	GC01M115285	19.0690078735352
GATA1	GATA Binding Protein 1	Protein Coding	P15976	58	GC0XP048786	19.0656700134277
LIG1	DNA Ligase 1	Protein Coding	P18858	60	GC19M048115	19.0570526123047
SLPI	Secretory Leukocyte Peptidase Inhibitor	Protein Coding	P03973	52	GC20M045252	19.0509185791016
UHRF1	Ubiquitin Like With PHD And Ring Finger Domains 1	Protein Coding	Q96T88	52	GC19P170674	19.0491027832031
HES1	Hes Family BHLH Transcription Factor 1	Protein Coding	Q14469	57	GC03P194136	19.0378589630127
OPCML	Opioid Binding Protein/Cell Adhesion Molecule Like	Protein Coding	Q14982	52	GC11M132414	19.013484954834
HAS2	Hyaluronan Synthase 2	Protein Coding	Q92819	55	GC08M121612	18.9997711181641
PYHIN1	Pyrin And HIN Domain Family Member 1	Protein Coding	Q6K0P9	50	GC01P183891	18.9886589050293
AGR2	Anterior Gradient 2, Protein Disulphide Isomerase Family Member	Protein Coding	O95994	52	GC07M017669	18.9835681915283
PXN	Paxillin	Protein Coding	P49023	58	GC12M120210	18.9635772705078
SEZ6L	Seizure Related 6 Homolog Like	Protein Coding	Q9BYH1	50	GC22P026169	18.9625415802002
RTEL1	Regulator Of Telomere Elongation Helicase 1	Protein Coding	Q9NZ71	53	GC20P070517	18.9467010498047
BSCL2	BSCL2 Lipid Droplet Biogenesis Associated, Seipin	Protein Coding	Q96G97	54	GC11M146068	18.9419364929199
NCL	Nucleolin	Protein Coding	P19338	57	GC02M231453	18.9305686950684
GZMB	Granzyme B	Protein Coding	P10144	59	GC14M024630	18.9140815734863
BACH1	BACH Transcriptional Regulator 1	Protein Coding	O14867	52	GC21P029194	18.903636932373
ZNF217	Zinc Finger Protein 217	Protein Coding	O75362	51	GC20M053567	18.9000453948975
SERPINB3	Serpin Family B Member 3	Protein Coding	P29508	52	GC18M063655	18.8954753875732
SULT1A1	Sulfotransferase Family 1A Member 1	Protein Coding	P50225	55	GC16M056140	18.8808689117432
FPR1	Formyl Peptide Receptor 1	Protein Coding	P21462	59	GC19M051745	18.8805065155029
CCL20	C-C Motif Chemokine Ligand 20	Protein Coding	P78556	54	GC02P227846	18.8732643127441
NCOA2	Nuclear Receptor Coactivator 2	Protein Coding	Q15596	57	GC08M070109	18.8672389984131
HNRNPA1	Heterogeneous Nuclear Ribonucleoprotein A1	Protein Coding	P09651	60	GC12P054280	18.8530693054199
HIP1	Huntingtin Interacting Protein 1	Protein Coding	O00291	55	GC07M075533	18.8530216217041
NOS3	Nitric Oxide Synthase 3	Protein Coding	P29474	62	GC07P170688	18.8309669494629
BCAR3	BCAR3 Adaptor Protein, NSP Family Member	Protein Coding	O75815	50	GC01M093561	18.8270854949951
CSK	C-Terminal Src Kinase	Protein Coding	P41240	59	GC15P074782	18.796215057373
ALDOA	Aldolase, Fructose-Bisphosphate A	Protein Coding	P04075	61	GC16P030064	18.7890930175781
PTPN6	Protein Tyrosine Phosphatase Non-Receptor Type 6	Protein Coding	P29350	63	GC12P085735	18.7832107543945
NR3C1	Nuclear Receptor Subfamily 3 Group C Member 1	Protein Coding	P04150	61	GC05M143277	18.7793312072754
CEACAM3	CEA Cell Adhesion Molecule 3	Protein Coding	P40198	55	GC19P041796	18.7570724487305
USP48	Ubiquitin Specific Peptidase 48	Protein Coding	Q86UV5	51	GC01M021678	18.7467021942139
ATG13	Autophagy Related 13	Protein Coding	O75143	52	GC11P049885	18.7466773986816
PRKAA1	Protein Kinase AMP-Activated Catalytic Subunit Alpha 1	Protein Coding	Q13131	59	GC05M040759	18.7457103729248
MTAP	Methylthioadenosine Phosphorylase	Protein Coding	Q13126	61	GC09P022209	18.7260704040527
TCIM	Transcriptional And Immune Response Regulator	Protein Coding	Q9NR00	42	GC08P040153	18.7205791473389
CCNG1	Cyclin G1	Protein Coding	P51959	52	GC05P164055	18.712345123291
MRTFA	Myocardin Related Transcription Factor A	Protein Coding	Q969V6	51	GC22M091582	18.7113876342773
EML4	EMAP Like 4	Protein Coding	Q9HC35	52	GC02P042169	18.707857131958
PRMT1	Protein Arginine Methyltransferase 1	Protein Coding	Q99873	61	GC19P049675	18.6967849731445
IKZF3	IKAROS Family Zinc Finger 3	Protein Coding	Q9UKT9	54	GC17M104658	18.6770324707031
IFNB1	Interferon Beta 1	Protein Coding	P01574	55	GC09M021077	18.6738700866699
RSPO2	R-Spondin 2	Protein Coding	Q6UXX9	54	GC08M107899	18.6711540222168
ADRM1	ADRM1 26S Proteasome Ubiquitin Receptor	Protein Coding	Q16186	54	GC20P062302	18.6556358337402
PTPN12	Protein Tyrosine Phosphatase Non-Receptor Type 12	Protein Coding	Q05209	60	GC07P077537	18.6539726257324
PHLPP1	PH Domain And Leucine Rich Repeat Protein Phosphatase 1	Protein Coding	O60346	52	GC18P062715	18.6446838378906
TNFRSF1B	TNF Receptor Superfamily Member 1B	Protein Coding	P20333	61	GC01P092008	18.6438426971436
TUBA4B	Tubulin Alpha 4b	Protein Coding	Q9H853	38	GC02P219253	18.6358699798584
KAT5	Lysine Acetyltransferase 5	Protein Coding	Q92993	63	GC11P065711	18.6262702941895
RELB	RELB Proto-Oncogene, NF-KB Subunit	Protein Coding	Q01201	59	GC19P171834	18.622838973999
TMEM132E	Transmembrane Protein 132E	Protein Coding	Q6IEE7	48	GC17P175241	18.6177558898926
SERPINA1	Serpin Family A Member 1	Protein Coding	P01009	62	GC14M094376	18.6173057556152
ID3	Inhibitor Of DNA Binding 3	Protein Coding	Q02535	52	GC01M023557	18.6142749786377
TBL1XR1	TBL1X/Y Related 1	Protein Coding	Q9BZK7	57	GC03M177019	18.597713470459
KCNH2	Potassium Voltage-Gated Channel Subfamily H Member 2	Protein Coding	Q12809	63	GC07M150944	18.5932102203369
LGALS9	Galectin 9	Protein Coding	O00182	51	GC17P027629	18.5925922393799
THBS3	Thrombospondin 3	Protein Coding	P49746	52	GC01M155195	18.5872421264648
PIN1	Peptidylprolyl Cis/Trans Isomerase, NIMA-Interacting 1	Protein Coding	Q13526	60	GC19P009835	18.5803413391113
TIAM1	TIAM Rac1 Associated GEF 1	Protein Coding	Q13009	57	GC21M031118	18.561450958252
DDX41	DEAD-Box Helicase 41	Protein Coding	Q9UJV9	55	GC05M177511	18.5426559448242
HPSE	Heparanase	Protein Coding	Q9Y251	57	GC04M083292	18.5396003723145
CLDN4	Claudin 4	Protein Coding	O14493	53	GC07P073799	18.5336437225342
BCR	BCR Activator Of RhoGEF And GTPase	Protein Coding	P11274	64	GC22P023179	18.5070724487305
NTN4	Netrin 4	Protein Coding	Q9HB63	52	GC12M095657	18.4928131103516
MSN	Moesin	Protein Coding	P26038	60	GC0XP065588	18.4786491394043
MACF1	Microtubule Actin Crosslinking Factor 1	Protein Coding	O94854	54	GC01P094505	18.4752063751221
ZNF462	Zinc Finger Protein 462	Protein Coding	Q96JM2	50	GC09P106860	18.4453239440918
IRAK4	Interleukin 1 Receptor Associated Kinase 4	Protein Coding	Q9NWZ3	61	GC12P043758	18.4375400543213
CTTN	Cortactin	Protein Coding	Q14247	57	GC11P070398	18.4221954345703
PGK1	Phosphoglycerate Kinase 1	Protein Coding	P00558	61	GC0XP078298	18.4187126159668
EMSY	EMSY Transcriptional Repressor, BRCA2 Interacting	Protein Coding	Q7Z589	50	GC11P130677	18.4021396636963
LPAR3	Lysophosphatidic Acid Receptor 3	Protein Coding	Q9UBY5	57	GC01M084811	18.3981704711914
IKZF1	IKAROS Family Zinc Finger 1	Protein Coding	Q13422	59	GC07P050303	18.3952140808105
TRIP12	Thyroid Hormone Receptor Interactor 12	Protein Coding	Q14669	53	GC02M229763	18.3621215820313
ITGA3	Integrin Subunit Alpha 3	Protein Coding	P26006	60	GC17P050055	18.3344192504883
HPGD	15-Hydroxyprostaglandin Dehydrogenase	Protein Coding	P15428	58	GC04M174490	18.3307018280029
RUNX1T1	RUNX1 Partner Transcriptional Co-Repressor 1	Protein Coding	Q06455	52	GC08M091954	18.3072128295898
GNRH1	Gonadotropin Releasing Hormone 1	Protein Coding	P01148	53	GC08M025419	18.3009624481201
PLK2	Polo Like Kinase 2	Protein Coding	Q9NYY3	58	GC05M058453	18.2989768981934
STUB1	STIP1 Homology And U-Box Containing Protein 1	Protein Coding	Q9UNE7	57	GC16P135885	18.2958126068115
TXN	Thioredoxin	Protein Coding	P10599	59	GC09M110243	18.2929782867432
ZNF304	Zinc Finger Protein 304	Protein Coding	Q9HCX3	43	GC19P057351	18.2872829437256
SALL4	Spalt Like Transcription Factor 4	Protein Coding	Q9UJQ4	55	GC20M051784	18.2825870513916
CD247	CD247 Molecule	Protein Coding	P20963	61	GC01M167425	18.2771778106689
ACTN4	Actinin Alpha 4	Protein Coding	O43707	59	GC19P038647	18.265022277832
IGFBP5	Insulin Like Growth Factor Binding Protein 5	Protein Coding	P24593	55	GC02M216672	18.2611751556396
COL11A1	Collagen Type XI Alpha 1 Chain	Protein Coding	P12107	55	GC01M102876	18.2595233917236
RLIM	Ring Finger Protein, LIM Domain Interacting	Protein Coding	Q9NVW2	50	GC0XM074867	18.2218456268311
ITIH5	Inter-Alpha-Trypsin Inhibitor Heavy Chain 5	Protein Coding	Q86UX2	51	GC10M007559	18.2192707061768
CUL3	Cullin 3	Protein Coding	Q13618	60	GC02M224470	18.218132019043
E2F4	E2F Transcription Factor 4	Protein Coding	Q16254	56	GC16P067192	18.2099761962891
RASAL2	RAS Protein Activator Like 2	Protein Coding	Q9UJF2	50	GC01P178093	18.2092819213867
KIR3DL1	Killer Cell Immunoglobulin Like Receptor, Three Ig Domains And Long Cytoplasmic Tail 1	Protein Coding	P43629	51	GC19P172248	18.1616477966309
MYO1B	Myosin IB	Protein Coding	O43795	51	GC02P191246	18.1500968933105
MSH5	MutS Homolog 5	Protein Coding	O43196	54	GC06P199541	18.145679473877
MAD2L1	Mitotic Arrest Deficient 2 Like 1	Protein Coding	Q13257	55	GC04M120055	18.1452941894531
PPP1R3C	Protein Phosphatase 1 Regulatory Subunit 3C	Protein Coding	Q9UQK1	51	GC10M091628	18.1386470794678
STK4	Serine/Threonine Kinase 4	Protein Coding	Q13043	60	GC20P044966	18.1353416442871
DOCK1	Dedicator Of Cytokinesis 1	Protein Coding	Q14185	58	GC10P126905	18.1214237213135
S100A9	S100 Calcium Binding Protein A9	Protein Coding	P06702	56	GC01P153357	18.1161136627197
CCNE2	Cyclin E2	Protein Coding	O96020	55	GC08M094879	18.1158561706543
ECT2	Epithelial Cell Transforming 2	Protein Coding	Q9H8V3	52	GC03P172750	18.0914726257324
CD47	CD47 Molecule	Protein Coding	Q08722	58	GC03M108043	18.0833950042725
CTSL	Cathepsin L	Protein Coding	P07711	60	GC09P159489	18.0705814361572
NCOA1	Nuclear Receptor Coactivator 1	Protein Coding	Q15788	58	GC02P024584	18.070556640625
TKT	Transketolase	Protein Coding	P29401	58	GC03M053224	18.0670833587646
HSPA8	Heat Shock Protein Family A (Hsp70) Member 8	Protein Coding	P11142	62	GC11M123057	18.0649814605713
APOE	Apolipoprotein E	Protein Coding	P02649	62	GC19P171829	18.062931060791
SMUG1	Single-Strand-Selective Monofunctional Uracil-DNA Glycosylase 1	Protein Coding	Q53HV7	52	GC12M054121	18.0485534667969
RAD52	RAD52 DNA Repair Protein	Protein Coding	P43351	55	GC12M000912	18.0359420776367
CT45A1	Cancer/Testis Antigen Family 45 Member A1	Protein Coding	Q5HYN5	36	GC0XP135713	18.0247058868408
CUX1	Cut Like Homeobox 1	Protein Coding	Q13948	57	GC07P101815	18.0062217712402
ESS2	Ess-2 Spliceosome Associated Protein	Protein Coding	Q96DF8	48	GC22M019130	18.0051403045654
MCM7	Minichromosome Maintenance Complex Component 7	Protein Coding	P33993	58	GC07M100092	17.997386932373
BIRC7	Baculoviral IAP Repeat Containing 7	Protein Coding	Q96CA5	52	GC20P063235	17.9835777282715
NOD2	Nucleotide Binding Oligomerization Domain Containing 2	Protein Coding	Q9HC29	60	GC16P050693	17.9828987121582
PTPN1	Protein Tyrosine Phosphatase Non-Receptor Type 1	Protein Coding	P18031	63	GC20P050510	17.9772987365723
PLCG2	Phospholipase C Gamma 2	Protein Coding	P16885	64	GC16P138122	17.9470958709717
RBL2	RB Transcriptional Corepressor Like 2	Protein Coding	Q08999	57	GC16P053433	17.9458332061768
GAL	Galanin And GMAP Prepropeptide	Protein Coding	P22466	57	GC11P130414	17.9354934692383
SREBF1	Sterol Regulatory Element Binding Transcription Factor 1	Protein Coding	P36956	61	GC17M017810	17.9341983795166
PCGF2	Polycomb Group Ring Finger 2	Protein Coding	P35227	51	GC17M038733	17.9267158508301
DLL4	Delta Like Canonical Notch Ligand 4	Protein Coding	Q9NR61	60	GC15P040929	17.9243144989014
MYH9	Myosin Heavy Chain 9	Protein Coding	P35579	60	GC22M036281	17.9164524078369
WNT2	Wnt Family Member 2	Protein Coding	P09544	57	GC07M117381	17.8892288208008
HSPA9	Heat Shock Protein Family A (Hsp70) Member 9	Protein Coding	P38646	61	GC05M138554	17.888614654541
TRPM3	Transient Receptor Potential Cation Channel Subfamily M Member 3	Protein Coding	Q9HCF6	54	GC09M070529	17.8846225738525
UGT1A1	UDP Glucuronosyltransferase Family 1 Member A1	Protein Coding	P22309	63	GC02P233760	17.8738193511963
VDAC1	Voltage Dependent Anion Channel 1	Protein Coding	P21796	59	GC05M133975	17.8704566955566
PKD1	Polycystin 1, Transient Receptor Potential Channel Interacting	Protein Coding	P98161	57	GC16M055149	17.8485546112061
MYBL2	MYB Proto-Oncogene Like 2	Protein Coding	P10244	55	GC20P043667	17.8406982421875
DCK	Deoxycytidine Kinase	Protein Coding	P27707	57	GC04P070992	17.8406505584717
SF3B3	Splicing Factor 3b Subunit 3	Protein Coding	Q15393	52	GC16P070523	17.826416015625
TMEM43	Transmembrane Protein 43	Protein Coding	Q9BTV4	54	GC03P030274	17.8194618225098
CBY1	Chibby 1, Beta Catenin Antagonist	Protein Coding	Q9Y3M2	52	GC22P038656	17.8189907073975
S100A2	S100 Calcium Binding Protein A2	Protein Coding	P29034	54	GC01M169696	17.8100204467773
FGF8	Fibroblast Growth Factor 8	Protein Coding	P55075	60	GC10M101770	17.7988929748535
PRDM1	PR/SET Domain 1	Protein Coding	O75626	57	GC06P200292	17.7936401367188
GRM8	Glutamate Metabotropic Receptor 8	Protein Coding	O00222	58	GC07M126438	17.7931041717529
OXA1L	OXA1L Mitochondrial Inner Membrane Insertase	Protein Coding	Q15070	51	GC14P022766	17.7920074462891
TCF4	Transcription Factor 4	Protein Coding	P15884	59	GC18M055222	17.7910938262939
ZMAT3	Zinc Finger Matrin-Type 3	Protein Coding	Q9HA38	46	GC03M179017	17.7862167358398
ADAM10	ADAM Metallopeptidase Domain 10	Protein Coding	O14672	66	GC15M058588	17.7814331054688
AKR1C3	Aldo-Keto Reductase Family 1 Member C3	Protein Coding	P42330	58	GC10P005035	17.7746505737305
TNFRSF11B	TNF Receptor Superfamily Member 11b	Protein Coding	O00300	59	GC08M118923	17.7734470367432
ENPP7	Ectonucleotide Pyrophosphatase/Phosphodiesterase 7	Protein Coding	Q6UWV6	50	GC17P176509	17.7607936859131
CEACAM1	CEA Cell Adhesion Molecule 1	Protein Coding	P13688	57	GC19M042507	17.7582817077637
DPP4	Dipeptidyl Peptidase 4	Protein Coding	P27487	63	GC02M161992	17.7381591796875
SFRP4	Secreted Frizzled Related Protein 4	Protein Coding	Q6FHJ7	55	GC07M037912	17.7274971008301
CHAC1	ChaC Glutathione Specific Gamma-Glutamylcyclotransferase 1	Protein Coding	Q9BUX1	50	GC15P040952	17.7161483764648
GFRA3	GDNF Family Receptor Alpha 3	Protein Coding	O60609	57	GC05M138275	17.7126426696777
PGF	Placental Growth Factor	Protein Coding	P49763	56	GC14M074941	17.6965618133545
BTRC	Beta-Transducin Repeat Containing E3 Ubiquitin Protein Ligase	Protein Coding	Q9Y297	57	GC10P101354	17.6923999786377
SPRED1	Sprouty Related EVH1 Domain Containing 1	Protein Coding	Q7Z699	54	GC15P038252	17.6822319030762
ASCL1	Achaete-Scute Family BHLH Transcription Factor 1	Protein Coding	P50553	55	GC12P102957	17.6746692657471
IKBKE	Inhibitor Of Nuclear Factor Kappa B Kinase Subunit Epsilon	Protein Coding	Q14164	58	GC01P206470	17.6622219085693
ABCE1	ATP Binding Cassette Subfamily E Member 1	Protein Coding	P61221	51	GC04P145097	17.6619091033936
ATP2B4	ATPase Plasma Membrane Ca2+ Transporting 4	Protein Coding	P23634	58	GC01P203626	17.6583023071289
CDC20	Cell Division Cycle 20	Protein Coding	Q12834	57	GC01P043358	17.6507205963135
NAA10	N-Alpha-Acetyltransferase 10, NatA Catalytic Subunit	Protein Coding	P41227	57	GC0XM153929	17.6393737792969
GPX4	Glutathione Peroxidase 4	Protein Coding	P36969	60	GC19P001103	17.6383171081543
BMPR1B	Bone Morphogenetic Protein Receptor Type 1B	Protein Coding	O00238	60	GC04P094757	17.6355724334717
GREB1	Growth Regulating Estrogen Receptor Binding 1	Protein Coding	Q4ZG55	48	GC02P011482	17.6339511871338
MYCBP2	MYC Binding Protein 2	Protein Coding	O75592	51	GC13M077044	17.6289482116699
SCAI	Suppressor Of Cancer Cell Invasion	Protein Coding	Q8N9R8	41	GC09M124942	17.5972671508789
CXADR	CXADR Cell Adhesion Molecule	Protein Coding	P78310	57	GC21P017512	17.5963134765625
HOXA10	Homeobox A10	Protein Coding	P31260	53	GC07M028339	17.5735340118408
INTS3	Integrator Complex Subunit 3	Protein Coding	Q68E01	48	GC01P153728	17.5689105987549
CT45A5	Cancer/Testis Antigen Family 45 Member A5	Protein Coding	P0DMU8	32	GC0XM135778	17.566125869751
CSF3R	Colony Stimulating Factor 3 Receptor	Protein Coding	Q99062	59	GC01M041685	17.5625743865967
ALCAM	Activated Leukocyte Cell Adhesion Molecule	Protein Coding	Q13740	54	GC03P105366	17.5521793365479
RICTOR	RPTOR Independent Companion Of MTOR Complex 2	Protein Coding	Q6R327	56	GC05M038937	17.5499057769775
MNX1	Motor Neuron And Pancreas Homeobox 1	Protein Coding	P50219	54	GC07M156994	17.5486431121826
RYR2	Ryanodine Receptor 2	Protein Coding	Q92736	60	GC01P237042	17.546537399292
HNRNPA2B1	Heterogeneous Nuclear Ribonucleoprotein A2/B1	Protein Coding	P22626	58	GC07M026174	17.5389022827148
TLR3	Toll Like Receptor 3	Protein Coding	O15455	63	GC04P186059	17.532865524292
KLK10	Kallikrein Related Peptidase 10	Protein Coding	O43240	51	GC19M051012	17.5233421325684
TMC6	Transmembrane Channel Like 6	Protein Coding	Q7Z403	54	GC17M105683	17.510232925415
CAT	Catalase	Protein Coding	P04040	63	GC11P034460	17.494161605835
ID4	Inhibitor Of DNA Binding 4	Protein Coding	P47928	52	GC06P019837	17.490930557251
EIF2AK2	Eukaryotic Translation Initiation Factor 2 Alpha Kinase 2	Protein Coding	P19525	62	GC02M037099	17.4842910766602
CEP85L	Centrosomal Protein 85L	Protein Coding	Q5SZL2	48	GC06M118460	17.4747772216797
GUSB	Glucuronidase Beta	Protein Coding	P08236	61	GC07M065960	17.4646682739258
GRP	Gastrin Releasing Peptide	Protein Coding	P07492	52	GC18P059220	17.4616565704346
TET1	Tet Methylcytosine Dioxygenase 1	Protein Coding	Q8NFU7	52	GC10P068560	17.4576473236084
GFAP	Glial Fibrillary Acidic Protein	Protein Coding	P14136	60	GC17M104866	17.4552879333496
CXCR3	C-X-C Motif Chemokine Receptor 3	Protein Coding	P49682	58	GC0XM071615	17.4417362213135
TERF2IP	TERF2 Interacting Protein	Protein Coding	Q9NYB0	52	GC16P075647	17.4396781921387
CDX1	Caudal Type Homeobox 1	Protein Coding	P47902	49	GC05P150166	17.4340915679932
RPL11	Ribosomal Protein L11	Protein Coding	P62913	60	GC01P023691	17.4324207305908
TIGIT	T Cell Immunoreceptor With Ig And ITIM Domains	Protein Coding	Q495A1	52	GC03P114276	17.4297657012939
SMIM31	Small Integral Membrane Protein 31	Protein Coding	A0A1B0GVY4	26	GC04P164755	17.4234580993652
ZNF184	Zinc Finger Protein 184	Protein Coding	Q99676	50	GC06M114683	17.4206352233887
ADAMTS3	ADAM Metallopeptidase With Thrombospondin Type 1 Motif 3	Protein Coding	O15072	52	GC04M072280	17.4174652099609
IGF2BP1	Insulin Like Growth Factor 2 MRNA Binding Protein 1	Protein Coding	Q9NZI8	52	GC17P175882	17.4144153594971
RBM15	RNA Binding Motif Protein 15	Protein Coding	Q96T37	48	GC01P110338	17.4096260070801
NR4A1	Nuclear Receptor Subfamily 4 Group A Member 1	Protein Coding	P22736	60	GC12P052022	17.408597946167
RPS19	Ribosomal Protein S19	Protein Coding	P39019	58	GC19P171725	17.3939247131348
CUL4B	Cullin 4B	Protein Coding	Q13620	54	GC0XM120640	17.3902568817139
NAT1	N-Acetyltransferase 1	Protein Coding	P18440	57	GC08P018183	17.3870086669922
SKI	SKI Proto-Oncogene	Protein Coding	P12755	57	GC01P091478	17.3849353790283
WNT3A	Wnt Family Member 3A	Protein Coding	P56704	60	GC01P234321	17.3765830993652
RIPPLY2	Ripply Transcriptional Repressor 2	Protein Coding	Q5TAB7	46	GC06P200049	17.3730297088623
ABCB10	ATP Binding Cassette Subfamily B Member 10	Protein Coding	Q9NRK6	54	GC01M229516	17.3698654174805
DOT1L	DOT1 Like Histone Lysine Methyltransferase	Protein Coding	Q8TEK3	55	GC19P170567	17.3668327331543
RMI1	RecQ Mediated Genome Instability 1	Protein Coding	Q9H9A7	51	GC09P083980	17.3646545410156
ATG7	Autophagy Related 7	Protein Coding	O95352	57	GC03P030214	17.3460540771484
TLR7	Toll Like Receptor 7	Protein Coding	Q9NYK1	60	GC0XP012867	17.3400611877441
WNT10B	Wnt Family Member 10B	Protein Coding	O00744	59	GC12M048965	17.3350982666016
DLL3	Delta Like Canonical Notch Ligand 3	Protein Coding	Q9NYJ7	55	GC19P039498	17.3265190124512
IFNA2	Interferon Alpha 2	Protein Coding	P01563	57	GC09M021384	17.3162269592285
THBS2	Thrombospondin 2	Protein Coding	P35442	59	GC06M169215	17.3151035308838
NTPCR	Nucleoside-Triphosphatase, Cancer-Related	Protein Coding	Q9BSD7	45	GC01P232950	17.3134822845459
S100A8	S100 Calcium Binding Protein A8	Protein Coding	P05109	55	GC01M169683	17.3116874694824
SETBP1	SET Binding Protein 1	Protein Coding	Q9Y6X0	52	GC18P044680	17.3090076446533
BRF1	BRF1 General Transcription Factor IIIB Subunit	Protein Coding	Q92994	52	GC14M126659	17.2879199981689
MIER3	MIER Family Member 3	Protein Coding	Q7Z3K6	43	GC05M057182	17.2877826690674
DUSP1	Dual Specificity Phosphatase 1	Protein Coding	P28562	59	GC05M172848	17.2698860168457
LCK	LCK Proto-Oncogene, Src Family Tyrosine Kinase	Protein Coding	P06239	64	GC01P032251	17.2619438171387
C20orf204	Chromosome 20 Open Reading Frame 204	Protein Coding	A0A1B0GTL2	29	GC20P070534	17.2563858032227
IL24	Interleukin 24	Protein Coding	Q13007	53	GC01P206897	17.2527313232422
ILK	Integrin Linked Kinase	Protein Coding	Q13418	58	GC11P024997	17.2526798248291
VSIR	V-Set Immunoregulatory Receptor	Protein Coding	Q9H7M9	53	GC10M072730	17.2454681396484
NCOA4	Nuclear Receptor Coactivator 4	Protein Coding	Q13772	51	GC10M046005	17.228385925293
PALM2AKAP2	PALM2 And AKAP2 Fusion	Protein Coding	Q9Y2D5	42	GC09P160177	17.2161865234375
CHGB	Chromogranin B	Protein Coding	P05060	54	GC20P005911	17.2048110961914
ICOS	Inducible T Cell Costimulator	Protein Coding	Q9Y6W8	57	GC02P205375	17.1871185302734
POLN	DNA Polymerase Nu	Protein Coding	Q7Z5Q5	47	GC04M007177	17.1747951507568
PNN	Pinin, Desmosome Associated Protein	Protein Coding	Q9H307	46	GC14P039175	17.1701316833496
KLF2	KLF Transcription Factor 2	Protein Coding	Q9Y5W3	53	GC19P171191	17.1676597595215
CTSK	Cathepsin K	Protein Coding	P43235	61	GC01M169599	17.1648769378662
KMT2B	Lysine Methyltransferase 2B	Protein Coding	Q9UMN6	51	GC19P171528	17.1624813079834
CAND1	Cullin Associated And Neddylation Dissociated 1	Protein Coding	Q86VP6	51	GC12P087333	17.1551609039307
BCL2L2	BCL2 Like 2	Protein Coding	Q92843	57	GC14P066789	17.1510200500488
MYOD1	Myogenic Differentiation 1	Protein Coding	P15172	59	GC11P017719	17.1497535705566
YTHDF1	YTH N6-Methyladenosine RNA Binding Protein F1	Protein Coding	Q9BYJ9	48	GC20M063195	17.1487083435059
MYCL	MYCL Proto-Oncogene, BHLH Transcription Factor	Protein Coding	P12524	51	GC01M039895	17.1465873718262
LATS2	Large Tumor Suppressor Kinase 2	Protein Coding	Q9NRM7	58	GC13M020973	17.1283569335938
EIF3E	Eukaryotic Translation Initiation Factor 3 Subunit E	Protein Coding	P60228	50	GC08M108163	17.1246109008789
EPHA5	EPH Receptor A5	Protein Coding	P54756	58	GC04M065319	17.1105690002441
PARK7	Parkinsonism Associated Deglycase	Protein Coding	Q99497	60	GC01P091705	17.1009731292725
PTPRK	Protein Tyrosine Phosphatase Receptor Type K	Protein Coding	Q15262	54	GC06M127949	17.0950736999512
ST6GAL1	ST6 Beta-Galactoside Alpha-2,6-Sialyltransferase 1	Protein Coding	P15907	56	GC03P186930	17.0929431915283
RHOB	Ras Homolog Family Member B	Protein Coding	P62745	57	GC02P020447	17.0848197937012
LYVE1	Lymphatic Vessel Endothelial Hyaluronan Receptor 1	Protein Coding	Q9Y5Y7	55	GC11M016942	17.0695095062256
ATAD2	ATPase Family AAA Domain Containing 2	Protein Coding	Q6PL18	50	GC08M123319	17.0614452362061
DDX21	DExD-Box Helicase 21	Protein Coding	Q9NR30	51	GC10P068956	17.0551414489746
ARHGEF15	Rho Guanine Nucleotide Exchange Factor 15	Protein Coding	O94989	50	GC17P008310	17.0482654571533
CKAP5	Cytoskeleton Associated Protein 5	Protein Coding	Q14008	53	GC11M145845	17.0460109710693
LMNB2	Lamin B2	Protein Coding	Q03252	55	GC19M115370	17.0419483184814
KLHL20	Kelch Like Family Member 20	Protein Coding	Q9Y2M5	51	GC01P173714	17.0327968597412
KCNQ1	Potassium Voltage-Gated Channel Subfamily Q Member 1	Protein Coding	P51787	62	GC11P002444	17.0324764251709
EIF4A1	Eukaryotic Translation Initiation Factor 4A1	Protein Coding	P60842	60	GC17P007572	17.0283432006836
TATDN1	TatD DNase Domain Containing 1	Protein Coding	Q6P1N9	45	GC08M124488	17.027587890625
CACNA2D1	Calcium Voltage-Gated Channel Auxiliary Subunit Alpha2delta 1	Protein Coding	P54289	59	GC07M081946	17.021
H3-3A	H3.3 Histone A	Protein Coding	P84243	56	GC01P226062	17.0185775756836
VANGL1	VANGL Planar Cell Polarity Protein 1	Protein Coding	Q8TAA9	54	GC01P115641	17.0118179321289
CYP27B1	Cytochrome P450 Family 27 Subfamily B Member 1	Protein Coding	O15528	60	GC12M061025	17.008903503418
RRM2	Ribonucleotide Reductase Regulatory Subunit M2	Protein Coding	P31350	60	GC02P011196	17.0064849853516
PSMB9	Proteasome 20S Subunit Beta 9	Protein Coding	P28065	59	GC06P199560	17.0053520202637
HIPK2	Homeodomain Interacting Protein Kinase 2	Protein Coding	Q9H2X6	56	GC07M139561	16.9941177368164
VTN	Vitronectin	Protein Coding	P04004	57	GC17M104241	16.9883460998535
DAB2IP	DAB2 Interacting Protein	Protein Coding	Q5VWQ8	51	GC09P160498	16.9735260009766
SGK1	Serum/Glucocorticoid Regulated Kinase 1	Protein Coding	O00141	62	GC06M134169	16.9715023040771
CDK7	Cyclin Dependent Kinase 7	Protein Coding	P50613	58	GC05P084454	16.9707927703857
POLR2E	RNA Polymerase II, I And III Subunit E	Protein Coding	P19388	54	GC19M115280	16.960241317749
NGFR	Nerve Growth Factor Receptor	Protein Coding	P08138	60	GC17P049495	16.9555835723877
RHEB	Ras Homolog, MTORC1 Binding	Protein Coding	Q15382	63	GC07M151466	16.9523239135742
SMC1A	Structural Maintenance Of Chromosomes 1A	Protein Coding	Q14683	60	GC0XM053374	16.9496879577637
TGIF1	TGFB Induced Factor Homeobox 1	Protein Coding	Q15583	57	GC18P003411	16.940071105957
DIS3L	DIS3 Like Exosome 3''-5'' Exoribonuclease	Protein Coding	Q8TF46	49	GC15P066293	16.9375228881836
SERPINB2	Serpin Family B Member 2	Protein Coding	P05120	57	GC18P063871	16.927791595459
ABCC3	ATP Binding Cassette Subfamily C Member 3	Protein Coding	O15438	58	GC17P050634	16.9265594482422
TRPS1	Transcriptional Repressor GATA Binding 1	Protein Coding	Q9UHF7	55	GC08M115408	16.9214897155762
CDK9	Cyclin Dependent Kinase 9	Protein Coding	P50750	59	GC09P160874	16.9094219207764
MAPT	Microtubule Associated Protein Tau	Protein Coding	P10636	62	GC17P045894	16.8998832702637
SMARCAL1	SNF2 Related Chromatin Remodeling Annealing Helicase 1	Protein Coding	Q9NZC9	57	GC02P216412	16.8957366943359
TRPV4	Transient Receptor Potential Cation Channel Subfamily V Member 4	Protein Coding	Q9HBA0	61	GC12M109783	16.8949394226074
SMC3	Structural Maintenance Of Chromosomes 3	Protein Coding	Q9UQE7	60	GC10P110567	16.8852920532227
SLC1A5	Solute Carrier Family 1 Member 5	Protein Coding	Q15758	58	GC19M116484	16.8820171356201
POLH	DNA Polymerase Eta	Protein Coding	Q9Y253	59	GC06P199710	16.8759269714355
ALOX5	Arachidonate 5-Lipoxygenase	Protein Coding	P09917	61	GC10P045374	16.8685073852539
DPH7	Diphthamide Biosynthesis 7	Protein Coding	Q9BTV6	47	GC09M137554	16.8624229431152
DHX29	DExH-Box Helicase 29	Protein Coding	Q7Z478	52	GC05M055256	16.8585739135742
SSTR1	Somatostatin Receptor 1	Protein Coding	P30872	55	GC14P038207	16.8578262329102
ETS2	ETS Proto-Oncogene 2, Transcription Factor	Protein Coding	P15036	53	GC21P038805	16.8572463989258
HSP90AB1	Heat Shock Protein 90 Alpha Family Class B Member 1	Protein Coding	P08238	63	GC06P199718	16.8554668426514
SSBP2	Single Stranded DNA Binding Protein 2	Protein Coding	P81877	50	GC05M082925	16.8362159729004
CHRNA5	Cholinergic Receptor Nicotinic Alpha 5 Subunit	Protein Coding	P30532	57	GC15P078565	16.8324394226074
SFN	Stratifin	Protein Coding	P31947	58	GC01P093339	16.8315944671631
CDH17	Cadherin 17	Protein Coding	Q12864	57	GC08M094127	16.8274917602539
MTUS1	Microtubule Associated Scaffold Protein 1	Protein Coding	Q9ULD2	46	GC08M017643	16.8271827697754
FCGR3A	Fc Gamma Receptor IIIa	Protein Coding	P08637	60	GC01M161541	16.8234786987305
SOX10	SRY-Box Transcription Factor 10	Protein Coding	P56693	58	GC22M092395	16.8195190429688
PON1	Paraoxonase 1	Protein Coding	P27169	59	GC07M095297	16.8192272186279
GPX1	Glutathione Peroxidase 1	Protein Coding	P07203	57	GC03M055295	16.8190155029297
ZNF136	Zinc Finger Protein 136	Protein Coding	P52737	48	GC19P012163	16.8183670043945
SORBS1	Sorbin And SH3 Domain Containing 1	Protein Coding	Q9BX66	53	GC10M095311	16.8117733001709
IRF4	Interferon Regulatory Factor 4	Protein Coding	Q15306	57	GC06P000391	16.8077621459961
CSMD2	CUB And Sushi Multiple Domains 2	Protein Coding	Q7Z408	49	GC01M033513	16.807071685791
L1CAM	L1 Cell Adhesion Molecule	Protein Coding	P32004	60	GC0XM153864	16.8021965026855
BCL3	BCL3 Transcription Coactivator	Protein Coding	P20749	55	GC19P044747	16.7888793945313
DPPA4	Developmental Pluripotency Associated 4	Protein Coding	Q7L190	50	GC03M109326	16.787769317627
ENOX1	Ecto-NOX Disulfide-Thiol Exchanger 1	Protein Coding	Q8TC92	50	GC13M043213	16.7790203094482
TJP1	Tight Junction Protein 1	Protein Coding	Q07157	58	GC15M029699	16.7765312194824
WDFY3	WD Repeat And FYVE Domain Containing 3	Protein Coding	Q8IZQ1	51	GC04M084805	16.7750205993652
RAC2	Rac Family Small GTPase 2	Protein Coding	P15153	63	GC22M090734	16.7740077972412
TTK	TTK Protein Kinase	Protein Coding	P33981	58	GC06P080003	16.7721099853516
IL13	Interleukin 13	Protein Coding	P35225	56	GC05P132656	16.762451171875
RASA1	RAS P21 Protein Activator 1	Protein Coding	P20936	60	GC05P087267	16.7545280456543
RECQL5	RecQ Like Helicase 5	Protein Coding	O94762	52	GC17M075626	16.739725112915
DVL1	Dishevelled Segment Polarity Protein 1	Protein Coding	O14640	59	GC01M001335	16.725923538208
GATA6	GATA Binding Protein 6	Protein Coding	Q92908	60	GC18P027865	16.7223529815674
HMGCR	3-Hydroxy-3-Methylglutaryl-CoA Reductase	Protein Coding	P04035	60	GC05P075336	16.7185935974121
SPINT2	Serine Peptidase Inhibitor, Kunitz Type 2	Protein Coding	O43291	54	GC19P038244	16.7142601013184
RPL5	Ribosomal Protein L5	Protein Coding	P46777	60	GC01P097891	16.7075042724609
LGALS3BP	Galectin 3 Binding Protein	Protein Coding	Q08380	54	GC17M078971	16.7056617736816
VCAM1	Vascular Cell Adhesion Molecule 1	Protein Coding	P19320	58	GC01P100719	16.7052879333496
PRPF8	Pre-MRNA Processing Factor 8	Protein Coding	Q6P2Q9	52	GC17M001650	16.6950283050537
MAF	MAF BZIP Transcription Factor	Protein Coding	O75444	57	GC16M079204	16.6872215270996
TFF3	Trefoil Factor 3	Protein Coding	Q07654	54	GC21M042311	16.6808376312256
TUSC3	Tumor Suppressor Candidate 3	Protein Coding	Q13454	53	GC08P015417	16.6755409240723
VCL	Vinculin	Protein Coding	P18206	60	GC10P073995	16.6697635650635
GJB2	Gap Junction Protein Beta 2	Protein Coding	P29033	58	GC13M020187	16.6691856384277
LIN28B	Lin-28 RNA Binding Posttranscriptional Regulator B	Protein Coding	Q6ZN17	54	GC06P200281	16.6686553955078
RBBP4	RB Binding Protein 4, Chromatin Remodeling Factor	Protein Coding	Q09028	55	GC01P032651	16.6615657806396
RBAK	RB Associated KRAB Zinc Finger	Protein Coding	Q9NYW8	47	GC07P005045	16.6533699035645
ARNT	Aryl Hydrocarbon Receptor Nuclear Translocator	Protein Coding	P27540	58	GC01M169598	16.6490097045898
GATD3	Glutamine Amidotransferase Class 1 Domain Containing 3	Protein Coding	P0DPI2	45	GC21P052651	16.6466541290283
RIGI	RNA Sensor RIG-I	Protein Coding	O95786	60	GC09M032577	16.6396045684814
CDK8	Cyclin Dependent Kinase 8	Protein Coding	P49336	60	GC13P029584	16.6293869018555
SH2B3	SH2B Adaptor Protein 3	Protein Coding	Q9UQQ2	59	GC12P111405	16.6243133544922
MINPP1	Multiple Inositol-Polyphosphate Phosphatase 1	Protein Coding	Q9UNW1	56	GC10P087504	16.6141548156738
CHD4	Chromodomain Helicase DNA Binding Protein 4	Protein Coding	Q14839	58	GC12M006570	16.611873626709
LRP5	LDL Receptor Related Protein 5	Protein Coding	O75197	62	GC11P068298	16.6095542907715
ARMC12	Armadillo Repeat Containing 12	Protein Coding	Q5T9G4	45	GC06P199645	16.6064033508301
ESRRA	Estrogen Related Receptor Alpha	Protein Coding	P11474	59	GC11P064305	16.6062660217285
SRSF1	Serine And Arginine Rich Splicing Factor 1	Protein Coding	Q07955	55	GC17M105217	16.6055335998535
KDM5A	Lysine Demethylase 5A	Protein Coding	P29375	55	GC12M000280	16.6018981933594
FGF23	Fibroblast Growth Factor 23	Protein Coding	Q9GZV9	57	GC12M004368	16.6007881164551
KIF16B	Kinesin Family Member 16B	Protein Coding	Q96L93	48	GC20M016272	16.5898971557617
FOXA2	Forkhead Box A2	Protein Coding	Q9Y261	60	GC20M022581	16.5883331298828
COL6A3	Collagen Type VI Alpha 3 Chain	Protein Coding	P12111	57	GC02M237324	16.5824642181396
FNDC3B	Fibronectin Type III Domain Containing 3B	Protein Coding	Q53EP0	47	GC03P172039	16.5791625976563
IL11	Interleukin 11	Protein Coding	P20809	53	GC19M055364	16.5765953063965
GDF10	Growth Differentiation Factor 10	Protein Coding	P55107	51	GC10P047300	16.5743827819824
SIRT6	Sirtuin 6	Protein Coding	Q8N6T7	57	GC19M004174	16.5738754272461
RASA2	RAS P21 Protein Activator 2	Protein Coding	Q15283	51	GC03P145350	16.5641708374023
NUMA1	Nuclear Mitotic Apparatus Protein 1	Protein Coding	Q14980	57	GC11M072002	16.554859161377
ACE	Angiotensin I Converting Enzyme	Protein Coding	P12821	64	GC17P063477	16.5495147705078
FGF6	Fibroblast Growth Factor 6	Protein Coding	P10767	52	GC12M038697	16.5470161437988
PAWR	Pro-Apoptotic WT1 Regulator	Protein Coding	Q96IZ0	54	GC12M079574	16.5444812774658
SFRP2	Secreted Frizzled Related Protein 2	Protein Coding	Q96HF1	52	GC04M153780	16.5380439758301
FLI1	Fli-1 Proto-Oncogene, ETS Transcription Factor	Protein Coding	Q01543	59	GC11P132152	16.5327110290527
G6PD	Glucose-6-Phosphate Dehydrogenase	Protein Coding	P11413	63	GC0XM154638	16.5314445495605
MECP2	Methyl-CpG Binding Protein 2	Protein Coding	P51608	59	GC0XM154021	16.5260028839111
KRT10	Keratin 10	Protein Coding	P13645	55	GC17M040818	16.5239486694336
UCHL1	Ubiquitin C-Terminal Hydrolase L1	Protein Coding	P09936	65	GC04P041256	16.5229396820068
HOXA9	Homeobox A9	Protein Coding	P31269	51	GC07M027162	16.5095844268799
FGD2	FYVE, RhoGEF And PH Domain Containing 2	Protein Coding	Q7Z6J4	50	GC06P199661	16.5092582702637
UBE2T	Ubiquitin Conjugating Enzyme E2 T	Protein Coding	Q9NPD8	55	GC01M202332	16.5064811706543
TYR	Tyrosinase	Protein Coding	P14679	60	GC11P089177	16.4788627624512
WNT7A	Wnt Family Member 7A	Protein Coding	O00755	60	GC03M029831	16.4747543334961
TK1	Thymidine Kinase 1	Protein Coding	P04183	57	GC17M105684	16.4724311828613
CEBPD	CCAAT Enhancer Binding Protein Delta	Protein Coding	P49716	53	GC08M047768	16.4720916748047
SEMA5A	Semaphorin 5A	Protein Coding	Q13591	54	GC05M009036	16.4681701660156
MAP2K3	Mitogen-Activated Protein Kinase Kinase 3	Protein Coding	P46734	61	GC17P174972	16.4555339813232
LYN	LYN Proto-Oncogene, Src Family Tyrosine Kinase	Protein Coding	P07948	63	GC08P055879	16.444953918457
CDKN2AIP	CDKN2A Interacting Protein	Protein Coding	Q9NXV6	49	GC04P183444	16.4430198669434
CDH11	Cadherin 11	Protein Coding	P55287	58	GC16M064943	16.4381408691406
ECM1	Extracellular Matrix Protein 1	Protein Coding	Q16610	57	GC01P183414	16.4325523376465
U2AF2	U2 Small Nuclear RNA Auxiliary Factor 2	Protein Coding	P26368	52	GC19P055654	16.4288330078125
GPR55	G Protein-Coupled Receptor 55	Protein Coding	Q9Y2T6	52	GC02M230907	16.4229259490967
TMEFF2	Transmembrane Protein With EGF Like And Two Follistatin Like Domains 2	Protein Coding	Q9UIK5	52	GC02M191950	16.4173622131348
RBL1	RB Transcriptional Corepressor Like 1	Protein Coding	P28749	53	GC20M036996	16.4162731170654
CD79A	CD79a Molecule	Protein Coding	P11912	60	GC19P041877	16.4133987426758
ATF1	Activating Transcription Factor 1	Protein Coding	P18846	58	GC12P050763	16.4057388305664
PSMB8	Proteasome 20S Subunit Beta 8	Protein Coding	P28062	62	GC06M032840	16.4056777954102
SOS2	SOS Ras/Rho Guanine Nucleotide Exchange Factor 2	Protein Coding	Q07890	57	GC14M050117	16.391881942749
JAZF1	JAZF Zinc Finger 1	Protein Coding	Q86VZ6	49	GC07M027830	16.3901767730713
TBK1	TANK Binding Kinase 1	Protein Coding	Q9UHD2	61	GC12P087253	16.389835357666
BRF2	BRF2 General Transcription Factor IIIB Subunit	Protein Coding	Q9HAW0	49	GC08M037843	16.3854713439941
RPS27	Ribosomal Protein S27	Protein Coding	P42677	55	GC01P183658	16.3833198547363
CRIPTO	Cripto, EGF-CFC Family Member	Protein Coding	P13385	53	GC03P069722	16.3802146911621
CXCL14	C-X-C Motif Chemokine Ligand 14	Protein Coding	O95715	48	GC05M135617	16.362247467041
MTO1	Mitochondrial TRNA Translation Optimization 1	Protein Coding	Q9Y2Z2	55	GC06P073461	16.3620414733887
CTAG1A	Cancer/Testis Antigen 1A	Protein Coding	P78358	33	GC0XP154585	16.3548355102539
CARD11	Caspase Recruitment Domain Family Member 11	Protein Coding	Q9BXL7	58	GC07M002906	16.3522300720215
SLC25A15	Solute Carrier Family 25 Member 15	Protein Coding	Q9Y619	57	GC13P040789	16.3452301025391
PGBD3	PiggyBac Transposable Element Derived 3	Protein Coding	Q8N328	37	GC10M049928	16.3447341918945
GATA4	GATA Binding Protein 4	Protein Coding	P43694	61	GC08P011676	16.344446182251
MAGEA4	MAGE Family Member A4	Protein Coding	P43358	50	GC0XP151912	16.3419818878174
KIR2DL3	Killer Cell Immunoglobulin Like Receptor, Two Ig Domains And Long Cytoplasmic Tail 3	Protein Coding	P43628	48	GC19P173187	16.3406677246094
VTI1A	Vesicle Transport Through Interaction With T-SNAREs 1A	Protein Coding	Q96AJ9	50	GC10P112446	16.3361549377441
ATP6V0A1	ATPase H+ Transporting V0 Subunit A1	Protein Coding	Q93050	55	GC17P042458	16.3297424316406
ABCF3	ATP Binding Cassette Subfamily F Member 3	Protein Coding	Q9NUQ8	48	GC03P184186	16.316219329834
PMAIP1	Phorbol-12-Myristate-13-Acetate-Induced Protein 1	Protein Coding	Q13794	52	GC18P059899	16.3089637756348
IL4R	Interleukin 4 Receptor	Protein Coding	P24394	60	GC16P136554	16.3042964935303
CD59	CD59 Molecule (CD59 Blood Group)	Protein Coding	P13987	59	GC11M033742	16.3019561767578
LOXL2	Lysyl Oxidase Like 2	Protein Coding	Q9Y4K0	58	GC08M023296	16.2892436981201
CT45A6	Cancer/Testis Antigen Family 45 Member A6	Protein Coding	P0DMU7	29	GC0XM135794	16.2826099395752
TACC3	Transforming Acidic Coiled-Coil Containing Protein 3	Protein Coding	Q9Y6A5	54	GC04P033757	16.2797546386719
RBPJ	Recombination Signal Binding Protein For Immunoglobulin Kappa J Region	Protein Coding	Q06330	58	GC04P026105	16.2787570953369
GPI	Glucose-6-Phosphate Isomerase	Protein Coding	P06744	60	GC19P034359	16.2776584625244
CIB1	Calcium And Integrin Binding 1	Protein Coding	Q99828	54	GC15M090229	16.2771396636963
SIRT3	Sirtuin 3	Protein Coding	Q9NTG7	60	GC11M000215	16.2665271759033
PTH	Parathyroid Hormone	Protein Coding	P01270	57	GC11M013492	16.2651824951172
CASP1	Caspase 1	Protein Coding	P29466	61	GC11M146827	16.2608642578125
TOP2B	DNA Topoisomerase II Beta	Protein Coding	Q02880	57	GC03M030016	16.2554016113281
MUC17	Mucin 17, Cell Surface Associated	Protein Coding	Q685J3	50	GC07P101020	16.2515983581543
LASP1	LIM And SH3 Protein 1	Protein Coding	Q14847	52	GC17P038869	16.2515487670898
DSCAML1	DS Cell Adhesion Molecule Like 1	Protein Coding	Q8TD84	49	GC11M117427	16.249942779541
CRTC3	CREB Regulated Transcription Coactivator 3	Protein Coding	Q6UUV7	50	GC15P090529	16.238826751709
SOX11	SRY-Box Transcription Factor 11	Protein Coding	P35716	52	GC02P005707	16.2318725585938
CYP3A5	Cytochrome P450 Family 3 Subfamily A Member 5	Protein Coding	P20815	58	GC07M099648	16.2308120727539
VCP	Valosin Containing Protein	Protein Coding	P55072	61	GC09M036512	16.2292556762695
SHBG	Sex Hormone Binding Globulin	Protein Coding	P04278	55	GC17P007613	16.2238998413086
COL18A1	Collagen Type XVIII Alpha 1 Chain	Protein Coding	P39060	58	GC21P045405	16.2197933197021
NRCAM	Neuronal Cell Adhesion Molecule	Protein Coding	Q92823	57	GC07M108147	16.216157913208
FOXC2	Forkhead Box C2	Protein Coding	Q99958	56	GC16P138436	16.2094383239746
COL5A1	Collagen Type V Alpha 1 Chain	Protein Coding	P20908	59	GC09P134641	16.2041568756104
SBNO1	Strawberry Notch Homolog 1	Protein Coding	A3KN83	48	GC12M123289	16.1959838867188
CBLB	Cbl Proto-Oncogene B	Protein Coding	Q13191	59	GC03M105655	16.1888751983643
MYO18A	Myosin XVIIIA	Protein Coding	Q92614	51	GC17M104252	16.1880111694336
PCDH10	Protocadherin 10	Protein Coding	Q9P2E7	52	GC04P133149	16.1865730285645
FBXO32	F-Box Protein 32	Protein Coding	Q969P5	53	GC08M123663	16.1846370697021
LEPR	Leptin Receptor	Protein Coding	P48357	63	GC01P095923	16.183910369873
EIF2B5	Eukaryotic Translation Initiation Factor 2B Subunit Epsilon	Protein Coding	Q13144	54	GC03P184135	16.1831607818604
YWHAZ	Tyrosine 3-Monooxygenase/Tryptophan 5-Monooxygenase Activation Protein Zeta	Protein Coding	P63104	61	GC08M101003	16.1789855957031
S100A6	S100 Calcium Binding Protein A6	Protein Coding	P06703	54	GC01M169701	16.1770477294922
TRAF2	TNF Receptor Associated Factor 2	Protein Coding	Q12933	58	GC09P136881	16.1729393005371
YY1AP1	YY1 Associated Protein 1	Protein Coding	Q9H869	50	GC01M155659	16.1685466766357
DAB2	DAB Adaptor Protein 2	Protein Coding	P98082	55	GC05M039371	16.1676712036133
STIM1	Stromal Interaction Molecule 1	Protein Coding	Q13586	62	GC11P024861	16.1409111022949
CRKL	CRK Like Proto-Oncogene, Adaptor Protein	Protein Coding	P46109	58	GC22P020917	16.1270027160645
AKAP1	A-Kinase Anchoring Protein 1	Protein Coding	Q92667	54	GC17P057085	16.1226825714111
SCRN1	Secernin 1	Protein Coding	Q12765	50	GC07M031864	16.1204605102539
HTR2C	5-Hydroxytryptamine Receptor 2C	Protein Coding	P28335	58	GC0XP114584	16.1204490661621
CCN6	Cellular Communication Network Factor 6	Protein Coding	O95389	51	GC06P200458	16.1174411773682
MTRR	5-Methyltetrahydrofolate-Homocysteine Methyltransferase Reductase	Protein Coding	Q9UBK8	56	GC05P008377	16.1166152954102
RPTOR	Regulatory Associated Protein Of MTOR Complex 1	Protein Coding	Q8N122	57	GC17P080544	16.1137390136719
MYRF	Myelin Regulatory Factor	Protein Coding	Q9Y2G1	50	GC11P129570	16.0943870544434
GADD45B	Growth Arrest And DNA Damage Inducible Beta	Protein Coding	O75293	50	GC19P002476	16.086296081543
APC2	APC Regulator Of Wnt Signaling Pathway 2	Protein Coding	O95996	52	GC19P170541	16.080587387085
ERBIN	Erbb2 Interacting Protein	Protein Coding	Q96RT1	51	GC05P065884	16.0773277282715
OMA1	OMA1 Zinc Metallopeptidase	Protein Coding	Q96E52	48	GC01M058415	16.0688
TCF12	Transcription Factor 12	Protein Coding	Q99081	57	GC15P056918	16.0674171447754
ANKRD26	Ankyrin Repeat Domain Containing 26	Protein Coding	Q9UPS8	50	GC10M026947	16.0652961730957
SORCS1	Sortilin Related VPS10 Domain Containing Receptor 1	Protein Coding	Q8WY21	52	GC10M106573	16.0609817504883
KDM5C	Lysine Demethylase 5C	Protein Coding	P41229	58	GC0XM053176	16.0600242614746
PRKCE	Protein Kinase C Epsilon	Protein Coding	Q02156	61	GC02P045651	16.0464019775391
CALB2	Calbindin 2	Protein Coding	P22676	52	GC16P071358	16.0458564758301
POU4F1	POU Class 4 Homeobox 1	Protein Coding	Q01851	51	GC13M078598	16.042179107666
PTGDR	Prostaglandin D2 Receptor	Protein Coding	Q13258	58	GC14P052267	16.0406379699707
NAA25	N-Alpha-Acetyltransferase 25, NatB Auxiliary Subunit	Protein Coding	Q14CX7	48	GC12M112026	16.0361709594727
TNFRSF14	TNF Receptor Superfamily Member 14	Protein Coding	Q92956	57	GC01P091497	16.0355911254883
CASP2	Caspase 2	Protein Coding	P42575	61	GC07P170553	16.0353202819824
TSHZ3	Teashirt Zinc Finger Homeobox 3	Protein Coding	Q63HK5	51	GC19M116141	16.0311088562012
CGAS	Cyclic GMP-AMP Synthase	Protein Coding	Q8N884	48	GC06M115482	16.0257415771484
SERPINE2	Serpin Family E Member 2	Protein Coding	P07093	55	GC02M223975	16.0242233276367
DMBT1	Deleted In Malignant Brain Tumors 1	Protein Coding	Q9UGM3	52	GC10P122560	16.0170783996582
FOXC1	Forkhead Box C1	Protein Coding	Q12948	55	GC06P020486	16.0105571746826
PPRC1	PPARG Related Coactivator 1	Protein Coding	Q5VV67	49	GC10P102119	16.0086936950684
MAP7	Microtubule Associated Protein 7	Protein Coding	Q14244	50	GC06M136342	16.0023326873779
ZNF776	Zinc Finger Protein 776	Protein Coding	Q68DI1	41	GC19P057746	15.9967021942139
TPD52	Tumor Protein D52	Protein Coding	P55327	52	GC08M080031	15.9948768615723
CSMD3	CUB And Sushi Multiple Domains 3	Protein Coding	Q7Z407	47	GC08M112223	15.9946279525757
SPATA18	Spermatogenesis Associated 18	Protein Coding	Q8TC71	47	GC04P052051	15.9917736053467
KLK7	Kallikrein Related Peptidase 7	Protein Coding	P49862	54	GC19M116668	15.9709377288818
BAG3	BAG Cochaperone 3	Protein Coding	O95817	55	GC10P135309	15.9706802368164
HOXA11	Homeobox A11	Protein Coding	P31270	52	GC07M028336	15.9696826934814
HDAC3	Histone Deacetylase 3	Protein Coding	O15379	63	GC05M141620	15.967737197876
ARAP3	ArfGAP With RhoGAP Domain, Ankyrin Repeat And PH Domain 3	Protein Coding	Q8WWN8	53	GC05M141653	15.965892791748
PPP6R2	Protein Phosphatase 6 Regulatory Subunit 2	Protein Coding	O75170	50	GC22P050330	15.9654417037964
KCNH1	Potassium Voltage-Gated Channel Subfamily H Member 1	Protein Coding	O95259	58	GC01M210678	15.96
DLK1	Delta Like Non-Canonical Notch Ligand 1	Protein Coding	P80370	58	GC14P122738	15.9566822052002
CXCL5	C-X-C Motif Chemokine Ligand 5	Protein Coding	P42830	52	GC04M073995	15.9565439224243
CDK5	Cyclin Dependent Kinase 5	Protein Coding	Q00535	66	GC07M151053	15.9515819549561
ZNF582	Zinc Finger Protein 582	Protein Coding	Q96NG8	41	GC19M056375	15.9441
PAX7	Paired Box 7	Protein Coding	P23759	54	GC01P092382	15.9347772598267
NSUN2	NOP2/Sun RNA Methyltransferase 2	Protein Coding	Q08J23	55	GC05M006599	15.9294481277466
BRINP1	BMP/Retinoic Acid Inducible Neural Specific 1	Protein Coding	O60477	46	GC09M119153	15.9292268753052
CD151	CD151 Molecule (Raph Blood Group)	Protein Coding	P48509	54	GC11P024749	15.9281845092773
CBLC	Cbl Proto-Oncogene C	Protein Coding	Q9ULV8	50	GC19P044777	15.915509223938
CYSLTR1	Cysteinyl Leukotriene Receptor 1	Protein Coding	Q9Y271	55	GC0XM078271	15.9048910140991
PDIA3	Protein Disulfide Isomerase Family A Member 3	Protein Coding	P30101	57	GC15P043746	15.9029941558838
ANO9	Anoctamin 9	Protein Coding	A1A5B4	48	GC11M016447	15.9003601074219
PRKD1	Protein Kinase D1	Protein Coding	Q15139	61	GC14M029576	15.8951416015625
SCG5	Secretogranin V	Protein Coding	P05408	52	GC15P032641	15.8936557769775
CEMIP	Cell Migration Inducing Hyaluronidase 1	Protein Coding	Q8WUJ3	48	GC15P080779	15.8860712051392
MTHFD1	Methylenetetrahydrofolate Dehydrogenase, Cyclohydrolase And Formyltetrahydrofolate Synthetase 1	Protein Coding	P11586	58	GC14P064388	15.8818807601929
GRB10	Growth Factor Receptor Bound Protein 10	Protein Coding	Q13322	57	GC07M050590	15.8815259933472
EDNRB	Endothelin Receptor Type B	Protein Coding	P24530	63	GC13M077895	15.8698120117188
SF3B2	Splicing Factor 3b Subunit 2	Protein Coding	Q13435	52	GC11P066050	15.8686351776123
MAP3K5	Mitogen-Activated Protein Kinase Kinase Kinase 5	Protein Coding	Q99683	62	GC06M136557	15.8621644973755
ADH1C	Alcohol Dehydrogenase 1C (Class I), Gamma Polypeptide	Protein Coding	P00326	54	GC04M099336	15.8610687255859
MST1R	Macrophage Stimulating 1 Receptor	Protein Coding	Q04912	62	GC03M055327	15.8610067367554
ETV5	ETS Variant Transcription Factor 5	Protein Coding	P41161	52	GC03M186046	15.8566875457764
GRB7	Growth Factor Receptor Bound Protein 7	Protein Coding	Q14451	56	GC17P175537	15.8530225753784
IL1R1	Interleukin 1 Receptor Type 1	Protein Coding	P14778	60	GC02P102884	15.8473968505859
TRAF6	TNF Receptor Associated Factor 6	Protein Coding	Q9Y4K3	58	GC11M036467	15.8451347351074
PIWIL1	Piwi Like RNA-Mediated Gene Silencing 1	Protein Coding	Q96J94	54	GC12P130337	15.8433113098145
VIRMA	Vir Like M6A Methyltransferase Associated	Protein Coding	Q69YN4	46	GC08M094496	15.8411960601807
NNMT	Nicotinamide N-Methyltransferase	Protein Coding	P40261	57	GC11P114257	15.8345308303833
ISG15	ISG15 Ubiquitin Like Modifier	Protein Coding	P05161	58	GC01P001001	15.8298273086548
RBBP6	RB Binding Protein 6, Ubiquitin Ligase	Protein Coding	Q7Z6E9	50	GC16P024537	15.8273668289185
EFEMP1	EGF-Like Fibulin Extracellular Matrix Protein 1	Protein Coding	Q12805	55	GC02M055865	15.8266792297363
GAST	Gastrin	Protein Coding	P01350	52	GC17P041712	15.8244705200195
TFF2	Trefoil Factor 2	Protein Coding	Q03403	52	GC21M042346	15.8014545440674
FZD7	Frizzled Class Receptor 7	Protein Coding	O75084	56	GC02P205304	15.7969236373901
PTTG1	PTTG1 Regulator Of Sister Chromatid Separation, Securin	Protein Coding	O95997	54	GC05P162987	15.7930631637573
FAT1	FAT Atypical Cadherin 1	Protein Coding	Q14517	53	GC04M186587	15.7848739624023
CHAF1A	Chromatin Assembly Factor 1 Subunit A	Protein Coding	Q13111	49	GC19P004402	15.7828750610352
TXNIP	Thioredoxin Interacting Protein	Protein Coding	Q9H3M7	52	GC01M145992	15.7741374969482
SERPINF1	Serpin Family F Member 1	Protein Coding	P36955	57	GC17P001761	15.7733860015869
NAB2	NGFI-A Binding Protein 2	Protein Coding	Q15742	53	GC12P087081	15.7685279846191
ARFGEF3	ARFGEF Family Member 3	Protein Coding	Q5TH69	44	GC06P138161	15.7678499221802
FUBP1	Far Upstream Element Binding Protein 1	Protein Coding	Q96AE4	51	GC01M077944	15.7542781829834
FAM83C	Family With Sequence Similarity 83 Member C	Protein Coding	Q9BQN1	44	GC20M035285	15.7528171539307
BCOR	BCL6 Corepressor	Protein Coding	Q6W2J9	55	GC0XM040049	15.7416305541992
SLC16A4	Solute Carrier Family 16 Member 4	Protein Coding	O15374	49	GC01M110362	15.7409524917603
IL12B	Interleukin 12B	Protein Coding	P29460	56	GC05M159314	15.7231750488281
FABP4	Fatty Acid Binding Protein 4	Protein Coding	P15090	56	GC08M081478	15.7191762924194
CXCL9	C-X-C Motif Chemokine Ligand 9	Protein Coding	Q07325	51	GC04M076001	15.7137460708618
MALT1	MALT1 Paracaspase	Protein Coding	Q9UDY8	58	GC18P058671	15.6859722137451
PHF2	PHD Finger Protein 2	Protein Coding	O75151	51	GC09P093576	15.6857357025146
KDM6B	Lysine Demethylase 6B	Protein Coding	O15054	57	GC17P007834	15.6802349090576
S1PR2	Sphingosine-1-Phosphate Receptor 2	Protein Coding	O95136	57	GC19M115645	15.6708822250366
PSMA3	Proteasome 20S Subunit Alpha 3	Protein Coding	P25788	57	GC14P058244	15.6700372695923
ATP4A	ATPase H+/K+ Transporting Subunit Alpha	Protein Coding	P20648	53	GC19M116984	15.669527053833
TNC	Tenascin C	Protein Coding	P24821	61	GC09M115019	15.6596736907959
MICA	MHC Class I Polypeptide-Related Sequence A	Protein Coding	Q29983	52	GC06P031399	15.6576175689697
SLC6A9	Solute Carrier Family 6 Member 9	Protein Coding	P48067	60	GC01M043991	15.6516771316528
RPL15	Ribosomal Protein L15	Protein Coding	P61313	57	GC03P023916	15.6497554779053
PLB1	Phospholipase B1	Protein Coding	Q6P1J6	49	GC02P030817	15.6482105255127
SLC34A2	Solute Carrier Family 34 Member 2	Protein Coding	O95436	57	GC04P025648	15.6461553573608
SRSF3	Serine And Arginine Rich Splicing Factor 3	Protein Coding	P84103	52	GC06P199653	15.6421327590942
LDOC1	LDOC1 Regulator Of NFKB Signaling	Protein Coding	O95751	44	GC0XM141111	15.6312885284424
SKP1	S-Phase Kinase Associated Protein 1	Protein Coding	P63208	56	GC05M134148	15.6119985580444
NECAP2	NECAP Endocytosis Associated 2	Protein Coding	Q9NVZ3	48	GC01P092301	15.6069221496582
NELL1	Neural EGFL Like 1	Protein Coding	Q92832	51	GC11P020669	15.6043329238892
PTP4A3	Protein Tyrosine Phosphatase 4A3	Protein Coding	O75365	54	GC08P141391	15.6021595001221
GOLPH3	Golgi Phosphoprotein 3	Protein Coding	Q9H4A6	51	GC05M032124	15.6000957489014
THPO	Thrombopoietin	Protein Coding	P40225	55	GC03M184371	15.5896263122559
PAH	Phenylalanine Hydroxylase	Protein Coding	P00439	59	GC12M102836	15.5877227783203
SPAAR	Small Regulatory Polypeptide Of Amino Acid Response	Protein Coding	A0A1B0GVQ0	26	GC09P085576	15.5867176055908
PIGH	Phosphatidylinositol Glycan Anchor Biosynthesis Class H	Protein Coding	Q14442	50	GC14M067581	15.5850400924683
TEAD1	TEA Domain Transcription Factor 1	Protein Coding	P28347	58	GC11P012674	15.5830726623535
ADH1B	Alcohol Dehydrogenase 1B (Class I), Beta Polypeptide	Protein Coding	P00325	57	GC04M099304	15.5827903747559
MYO16	Myosin XVI	Protein Coding	Q9Y6X6	47	GC13P108495	15.5807256698608
IRF3	Interferon Regulatory Factor 3	Protein Coding	Q14653	58	GC19M049659	15.5794067382813
WNT3	Wnt Family Member 3	Protein Coding	P56703	60	GC17M046762	15.5783195495605
MT-CO2	Mitochondrially Encoded Cytochrome C Oxidase II	Protein Coding	P00403	51	GCMTP007587	15.5782737731934
CTNNA2	Catenin Alpha 2	Protein Coding	P26232	55	GC02P079185	15.5716991424561
KATNAL2	Katanin Catalytic Subunit A1 Like 2	Protein Coding	Q8IYT4	49	GC18P046917	15.5658712387085
RUVBL1	RuvB Like AAA ATPase 1	Protein Coding	Q9Y265	57	GC03M128064	15.5616054534912
POLB	DNA Polymerase Beta	Protein Coding	P06746	58	GC08P042338	15.5590076446533
ZDHHC8	ZDHHC Palmitoyltransferase 8	Protein Coding	Q9ULC8	51	GC22P020129	15.5585870742798
ITGA1	Integrin Subunit Alpha 1	Protein Coding	P56199	57	GC05P052788	15.5572032928467
MTBP	MDM2 Binding Protein	Protein Coding	Q96DY7	47	GC08P120426	15.5503282546997
APOA1	Apolipoprotein A1	Protein Coding	P02647	62	GC11M116835	15.5438995361328
LIMK1	LIM Domain Kinase 1	Protein Coding	P53667	62	GC07P074082	15.5361442565918
ADAT1	Adenosine Deaminase TRNA Specific 1	Protein Coding	Q9BUB4	51	GC16M075596	15.5339670181274
NR1H2	Nuclear Receptor Subfamily 1 Group H Member 2	Protein Coding	P55055	59	GC19P050329	15.5286073684692
PDE7B	Phosphodiesterase 7B	Protein Coding	Q9NP56	51	GC06P200872	15.5222949981689
PKP2	Plakophilin 2	Protein Coding	Q99959	55	GC12M032790	15.5203695297241
KCNA3	Potassium Voltage-Gated Channel Subfamily A Member 3	Protein Coding	P22001	57	GC01M110654	15.5164566040039
SLC7A5	Solute Carrier Family 7 Member 5	Protein Coding	Q01650	57	GC16M087830	15.5163612365723
SOCS2	Suppressor Of Cytokine Signaling 2	Protein Coding	O14508	56	GC12P093569	15.5162954330444
MRPL46	Mitochondrial Ribosomal Protein L46	Protein Coding	Q9H2W6	49	GC15M170724	15.510950088501
USP16	Ubiquitin Specific Peptidase 16	Protein Coding	Q9Y5T5	51	GC21P029024	15.4779243469238
REL	REL Proto-Oncogene, NF-KB Subunit	Protein Coding	Q04864	61	GC02P060881	15.477237701416
CCK	Cholecystokinin	Protein Coding	P06307	56	GC03M042274	15.4746131896973
RHOT1	Ras Homolog Family Member T1	Protein Coding	Q8IXI2	55	GC17P032142	15.4706430435181
TNFSF4	TNF Superfamily Member 4	Protein Coding	P23510	54	GC01M173183	15.4632301330566
ACKR3	Atypical Chemokine Receptor 3	Protein Coding	P25106	53	GC02P236537	15.4623394012451
DNAH9	Dynein Axonemal Heavy Chain 9	Protein Coding	Q9NYC9	48	GC17P011598	15.4601736068726
CHRNA3	Cholinergic Receptor Nicotinic Alpha 3 Subunit	Protein Coding	P32297	57	GC15M170451	15.455150604248
CHST15	Carbohydrate Sulfotransferase 15	Protein Coding	Q7LFX5	52	GC10M124039	15.452353477478
ARHGEF25	Rho Guanine Nucleotide Exchange Factor 25	Protein Coding	Q86VW2	50	GC12P087101	15.4482688903809
CARM1	Coactivator Associated Arginine Methyltransferase 1	Protein Coding	Q86X55	60	GC19P010871	15.4455347061157
PRDM2	PR/SET Domain 2	Protein Coding	Q13029	52	GC01P013700	15.4440355300903
SASH1	SAM And SH3 Domain Containing 1	Protein Coding	O94885	49	GC06P148193	15.4410696029663
FZD3	Frizzled Class Receptor 3	Protein Coding	Q9NPG1	57	GC08P028494	15.4333076477051
DNAH8	Dynein Axonemal Heavy Chain 8	Protein Coding	Q96JB1	48	GC06P199673	15.4317092895508
TERF2	Telomeric Repeat Binding Factor 2	Protein Coding	Q15554	55	GC16M069355	15.4304122924805
PRKCI	Protein Kinase C Iota	Protein Coding	P41743	58	GC03P170222	15.4268312454224
PRSS22	Serine Protease 22	Protein Coding	Q9GZN4	51	GC16M002852	15.4175882339478
ANO1	Anoctamin 1	Protein Coding	Q5XXA6	58	GC11P130460	15.4162979125977
HSPG2	Heparan Sulfate Proteoglycan 2	Protein Coding	P98160	60	GC01M021822	15.415885925293
TOX3	TOX High Mobility Group Box Family Member 3	Protein Coding	O15405	48	GC16M057693	15.4123334884644
DES	Desmin	Protein Coding	P17661	60	GC02P220864	15.4117774963379
TACC1	Transforming Acidic Coiled-Coil Containing Protein 1	Protein Coding	O75410	51	GC08P038728	15.4039220809937
CUL4A	Cullin 4A	Protein Coding	Q13619	55	GC13P113208	15.4035692214966
ADGRB3	Adhesion G Protein-Coupled Receptor B3	Protein Coding	O60242	50	GC06P068635	15.4032754898071
TTR	Transthyretin	Protein Coding	P02766	60	GC18P031557	15.397123336792
NUMB	NUMB Endocytic Adaptor Protein	Protein Coding	P49757	58	GC14M073476	15.395770072937
TMPO	Thymopoietin	Protein Coding	P42166	59	GC12P098515	15.3904514312744
EGLN1	Egl-9 Family Hypoxia Inducible Factor 1	Protein Coding	Q9GZT9	63	GC01M231363	15.3805103302002
PIWIL4	Piwi Like RNA-Mediated Gene Silencing 4	Protein Coding	Q7Z3Z4	49	GC11P094543	15.3766536712646
CADPS	Calcium Dependent Secretion Activator	Protein Coding	Q9ULU8	54	GC03M062398	15.3678979873657
IRGQ	Immunity Related GTPase Q	Protein Coding	Q8WZA9	44	GC19M043584	15.3655767440796
HSD3B1	Hydroxy-Delta-5-Steroid Dehydrogenase, 3 Beta- And Steroid Delta-Isomerase 1	Protein Coding	P14060	56	GC01P119507	15.3490285873413
ENTPD1	Ectonucleoside Triphosphate Diphosphohydrolase 1	Protein Coding	P49961	62	GC10P134559	15.3394374847412
DVL3	Dishevelled Segment Polarity Protein 3	Protein Coding	Q92997	58	GC03P184155	15.3331832885742
CLIC1	Chloride Intracellular Channel 1	Protein Coding	O00299	55	GC06M114968	15.3314542770386
RALA	RAS Like Proto-Oncogene A	Protein Coding	P11233	59	GC07P039622	15.3306980133057
CCN1	Cellular Communication Network Factor 1	Protein Coding	O00622	52	GC01P096321	15.3301687240601
EIF4A3	Eukaryotic Translation Initiation Factor 4A3	Protein Coding	P38919	55	GC17M105725	15.3269386291504
CABIN1	Calcineurin Binding Protein 1	Protein Coding	Q9Y6J0	54	GC22P024011	15.3257064819336
EPB41L3	Erythrocyte Membrane Protein Band 4.1 Like 3	Protein Coding	Q9Y2J2	52	GC18M005392	15.3206605911255
TIMELESS	Timeless Circadian Regulator	Protein Coding	Q9UNS1	52	GC12M056416	15.3178958892822
SLC16A1	Solute Carrier Family 16 Member 1	Protein Coding	P53985	60	GC01M113185	15.3167171478271
NDUFA13	NADH:Ubiquinone Oxidoreductase Subunit A13	Protein Coding	Q9P0J0	55	GC19P019515	15.3164
SLC5A5	Solute Carrier Family 5 Member 5	Protein Coding	Q92911	57	GC19P171223	15.3146066665649
TRIO	Trio Rho Guanine Nucleotide Exchange Factor	Protein Coding	O75962	56	GC05P014143	15.3083305358887
PLG	Plasminogen	Protein Coding	P00747	62	GC06P160702	15.3051681518555
TXNRD1	Thioredoxin Reductase 1	Protein Coding	Q16881	57	GC12P104215	15.3001708984375
TBX20	T-Box Transcription Factor 20	Protein Coding	Q9UMR3	51	GC07M035237	15.2918863296509
F2RL1	F2R Like Trypsin Receptor 1	Protein Coding	P55085	56	GC05P076818	15.278902053833
CLDN3	Claudin 3	Protein Coding	O15551	54	GC07M073768	15.2747344970703
TFG	Trafficking From ER To Golgi Regulator	Protein Coding	Q92734	54	GC03P100709	15.2605638504028
PPP2CA	Protein Phosphatase 2 Catalytic Subunit Alpha	Protein Coding	P67775	62	GC05M134194	15.2466564178467
IGFBP6	Insulin Like Growth Factor Binding Protein 6	Protein Coding	P24592	56	GC12P053097	15.2450351715088
CEACAM7	CEA Cell Adhesion Molecule 7	Protein Coding	Q14002	51	GC19M041673	15.2438278198242
SHCBP1L	SHC Binding And Spindle Associated 1 Like	Protein Coding	Q9BZQ2	43	GC01M182899	15.2412338256836
METTL14	Methyltransferase 14, N6-Adenosine-Methyltransferase Non-Catalytic Subunit	Protein Coding	Q9HCE5	50	GC04P118685	15.2405757904053
RBFOX1	RNA Binding Fox-1 Homolog 1	Protein Coding	Q9NWB1	52	GC16P136035	15.2394533157349
IL5	Interleukin 5	Protein Coding	P05113	58	GC05M132541	15.232307434082
C3AR1	Complement C3a Receptor 1	Protein Coding	Q16581	58	GC12M038875	15.2217121124268
EYA1	EYA Transcriptional Coactivator And Phosphatase 1	Protein Coding	Q99502	56	GC08M071210	15.2076511383057
CSNK2A1	Casein Kinase 2 Alpha 1	Protein Coding	P68400	63	GC20M000472	15.2020254135132
PLAG1	PLAG1 Zinc Finger	Protein Coding	Q6DJT9	50	GC08M056866	15.2003870010376
PTPN13	Protein Tyrosine Phosphatase Non-Receptor Type 13	Protein Coding	Q12923	56	GC04P086594	15.1979598999023
CCL21	C-C Motif Chemokine Ligand 21	Protein Coding	O00585	55	GC09M034709	15.1940898895264
TRIM33	Tripartite Motif Containing 33	Protein Coding	Q9UPN9	55	GC01M114392	15.1931571960449
NHERF1	NHERF Family PDZ Scaffold Protein 1	Protein Coding	O14745	56	GC17P176339	15.1889562606812
TLR5	Toll Like Receptor 5	Protein Coding	O60602	58	GC01M223109	15.1837968826294
TFEB	Transcription Factor EB	Protein Coding	P19484	55	GC06M115152	15.1836709976196
UPF1	UPF1 RNA Helicase And ATPase	Protein Coding	Q92900	54	GC19P018831	15.183422088623
BCAS1	Brain Enriched Myelin Associated Protein 1	Protein Coding	O75363	48	GC20M053936	15.182074546814
STAT4	Signal Transducer And Activator Of Transcription 4	Protein Coding	Q14765	58	GC02M191029	15.181583404541
CTC1	CST Telomere Replication Complex Component 1	Protein Coding	Q2NKJ3	47	GC17M103792	15.1796722412109
ZNF226	Zinc Finger Protein 226	Protein Coding	Q9NYT6	41	GC19P044165	15.1779708862305
CEP57	Centrosomal Protein 57	Protein Coding	Q86XR8	53	GC11P095789	15.1762628555298
HEY1	Hes Related Family BHLH Transcription Factor With YRPW Motif 1	Protein Coding	Q9Y5J3	55	GC08M079764	15.1741819381714
FARP1	FERM, ARH/RhoGEF And Pleckstrin Domain Protein 1	Protein Coding	Q9Y4F1	50	GC13P098142	15.1737174987793
IKBKG	Inhibitor Of Nuclear Factor Kappa B Kinase Regulatory Subunit Gamma	Protein Coding	Q9Y6K9	60	GC0XP154541	15.1646003723145
SLC5A8	Solute Carrier Family 5 Member 8	Protein Coding	Q8N695	53	GC12M101155	15.1634712219238
SP3	Sp3 Transcription Factor	Protein Coding	Q02447	55	GC02M173882	15.1631412506104
TOR1A	Torsin Family 1 Member A	Protein Coding	O14656	58	GC09M129812	15.159649848938
PTPN21	Protein Tyrosine Phosphatase Non-Receptor Type 21	Protein Coding	Q16825	51	GC14M088465	15.1529922485352
TAF15	TATA-Box Binding Protein Associated Factor 15	Protein Coding	Q92804	54	GC17P175273	15.1467590332031
AZGP1	Alpha-2-Glycoprotein 1, Zinc-Binding	Protein Coding	P25311	55	GC07M107358	15.1461229324341
YTHDF2	YTH N6-Methyladenosine RNA Binding Protein F2	Protein Coding	Q9Y5A9	49	GC01P093457	15.1437377929688
BTNL2	Butyrophilin Like 2	Protein Coding	Q9UIR0	51	GC06M032393	15.1383256912231
LIN28A	Lin-28 RNA Binding Posttranscriptional Regulator A	Protein Coding	Q9H9Z2	54	GC01P026410	15.131890296936
S100P	S100 Calcium Binding Protein P	Protein Coding	P25815	52	GC04P034025	15.1303262710571
CCDC171	Coiled-Coil Domain Containing 171	Protein Coding	Q6TFL3	44	GC09P016532	15.1283626556396
ACAP2	ArfGAP With Coiled-Coil, Ankyrin Repeat And PH Domains 2	Protein Coding	Q15057	48	GC03M195274	15.1232585906982
TNS4	Tensin 4	Protein Coding	Q8IZW8	51	GC17M040475	15.1144151687622
MMP12	Matrix Metallopeptidase 12	Protein Coding	P39900	58	GC11M102862	15.1128759384155
ANO3	Anoctamin 3	Protein Coding	Q9BYT9	51	GC11P026188	15.1099414825439
RPS26	Ribosomal Protein S26	Protein Coding	P62854	54	GC12P087010	15.1090984344482
ELF3	E74 Like ETS Transcription Factor 3	Protein Coding	P78545	51	GC01P202007	15.1025619506836
RAP1A	RAP1A, Member Of RAS Oncogene Family	Protein Coding	P62834	57	GC01P111542	15.0976791381836
PRDX2	Peroxiredoxin 2	Protein Coding	P32119	59	GC19M012796	15.0942764282227
CD63	CD63 Molecule	Protein Coding	P08962	57	GC12M060906	15.0935125350952
VIP	Vasoactive Intestinal Peptide	Protein Coding	P01282	57	GC06P201312	15.0915355682373
OLA1	Obg Like ATPase 1	Protein Coding	Q9NTK5	52	GC02M174072	15.0911226272583
PCDHA1	Protocadherin Alpha 1	Protein Coding	Q9Y5I3	49	GC05P162541	15.0899200439453
NTN1	Netrin 1	Protein Coding	O95631	58	GC17P174610	15.0844612121582
MAPK7	Mitogen-Activated Protein Kinase 7	Protein Coding	Q13164	61	GC17P174903	15.078911781311
WNK2	WNK Lysine Deficient Protein Kinase 2	Protein Coding	Q9Y3S1	49	GC09P093184	15.0776834487915
DNM2	Dynamin 2	Protein Coding	P50570	63	GC19P170929	15.0763330459595
ATP7A	ATPase Copper Transporting Alpha	Protein Coding	Q04656	58	GC0XP078297	15.0762376785278
ZBTB16	Zinc Finger And BTB Domain Containing 16	Protein Coding	Q05516	54	GC11P131561	15.0708065032959
TMCO5A	Transmembrane And Coiled-Coil Domains 5A	Protein Coding	Q8N6Q1	46	GC15P037921	15.0677289962769
FOLR1	Folate Receptor Alpha	Protein Coding	P15328	61	GC11P130535	15.0620889663696
MAP1LC3B	Microtubule Associated Protein 1 Light Chain 3 Beta	Protein Coding	Q9GZQ8	54	GC16P138469	15.0555086135864
SV2B	Synaptic Vesicle Glycoprotein 2B	Protein Coding	Q7L1I2	52	GC15P091099	15.0552024841309
GRPR	Gastrin Releasing Peptide Receptor	Protein Coding	P30550	57	GC0XP016124	15.0549764633179
OGA	O-GlcNAcase	Protein Coding	O60502	54	GC10M101785	15.051869392395
MT-ND1	Mitochondrially Encoded NADH:Ubiquinone Oxidoreductase Core Subunit 1	Protein Coding	P03886	47	GCMTP003309	15.0462980270386
PRKACB	Protein Kinase CAMP-Activated Catalytic Subunit Beta	Protein Coding	P22694	61	GC01P084078	15.0444602966309
PRLR	Prolactin Receptor	Protein Coding	P16471	60	GC05M035048	15.0431299209595
RPA1	Replication Protein A1	Protein Coding	P27694	60	GC17P001829	15.0404043197632
CTCFL	CCCTC-Binding Factor Like	Protein Coding	Q8NI51	50	GC20M057495	15.0391502380371
RBFOX2	RNA Binding Fox-1 Homolog 2	Protein Coding	O43251	52	GC22M035738	15.0366468429565
DVL2	Dishevelled Segment Polarity Protein 2	Protein Coding	O14641	59	GC17M007225	15.0359125137329
ZNF48	Zinc Finger Protein 48	Protein Coding	Q96MX3	44	GC16P030378	15.0353050231934
TCERG1	Transcription Elongation Regulator 1	Protein Coding	O14776	52	GC05P146447	15.0248708724976
MYH7	Myosin Heavy Chain 7	Protein Coding	P12883	60	GC14M023412	15.0202770233154
MYBPC3	Myosin Binding Protein C3	Protein Coding	Q14896	58	GC11M145857	15.0046558380127
BTBD16	BTB Domain Containing 16	Protein Coding	Q32M84	44	GC10P122271	14.9924411773682
SYNGR1	Synaptogyrin 1	Protein Coding	O43759	52	GC22P102657	14.9919652938843
APOBEC3B	Apolipoprotein B MRNA Editing Enzyme Catalytic Subunit 3B	Protein Coding	Q9UH17	52	GC22P038982	14.991753578186
ENTREP1	Endosomal Transmembrane Epsin Interactor 1	Protein Coding	Q15884	45	GC09P087067	14.9912338256836
NFIB	Nuclear Factor I B	Protein Coding	O00712	55	GC09M014077	14.9846467971802
TRPC4	Transient Receptor Potential Cation Channel Subfamily C Member 4	Protein Coding	Q9UBN4	56	GC13M044040	14.9818077087402
GHR	Growth Hormone Receptor	Protein Coding	P10912	58	GC05P042429	14.9815406799316
CEP55	Centrosomal Protein 55	Protein Coding	Q53EZ4	53	GC10P093496	14.9772033691406
PLK4	Polo Like Kinase 4	Protein Coding	O00444	60	GC04P127880	14.976939201355
BRD3	Bromodomain Containing 3	Protein Coding	Q15059	55	GC09M134030	14.9729127883911
NWD1	NACHT And WD Repeat Domain Containing 1	Protein Coding	Q149M9	43	GC19P016719	14.9715461730957
PCBP1	Poly(RC) Binding Protein 1	Protein Coding	Q15365	54	GC02P070087	14.9659309387207
EFEMP2	EGF-Like Fibulin Extracellular Matrix Protein 2	Protein Coding	O95967	55	GC11M146207	14.9654121398926
ADRB2	Adrenoceptor Beta 2	Protein Coding	P07550	61	GC05P162652	14.9637422561646
MAT2A	Methionine Adenosyltransferase 2A	Protein Coding	P31153	60	GC02P101967	14.9634561538696
ITGAD	Integrin Subunit Alpha D	Protein Coding	Q13349	50	GC16P136872	14.9616622924805
MTLN	Mitoregulin	Protein Coding	Q8NCU8	33	GC02M114478	14.9583120346069
CNOT2	CCR4-NOT Transcription Complex Subunit 2	Protein Coding	Q9NZN8	53	GC12P087434	14.9578466415405
CPS1	Carbamoyl-Phosphate Synthase 1	Protein Coding	P31327	60	GC02P210477	14.9573736190796
CCDC6	Coiled-Coil Domain Containing 6	Protein Coding	Q16204	50	GC10M059788	14.9533805847168
ASPRV1	Aspartic Peptidase Retroviral Like 1	Protein Coding	Q53RT3	49	GC02M069932	14.9532403945923
SHMT1	Serine Hydroxymethyltransferase 1	Protein Coding	P34896	57	GC17M104043	14.9513101577759
ITGAM	Integrin Subunit Alpha M	Protein Coding	P11215	61	GC16P136859	14.9506759643555
SCAMP1	Secretory Carrier Membrane Protein 1	Protein Coding	O15126	51	GC05P078360	14.9493255615234
TF	Transferrin	Protein Coding	P02787	64	GC03P145212	14.9472026824951
SIRT2	Sirtuin 2	Protein Coding	Q8IXJ6	60	GC19M038878	14.9430503845215
TBX1	T-Box Transcription Factor 1	Protein Coding	O43435	54	GC22P102005	14.9409170150757
PIM2	Pim-2 Proto-Oncogene, Serine/Threonine Kinase	Protein Coding	Q9P1W9	58	GC0XM048913	14.9371738433838
TNFRSF10C	TNF Receptor Superfamily Member 10c	Protein Coding	O14798	53	GC08P023102	14.9335823059082
RIT1	Ras Like Without CAAX 1	Protein Coding	Q92963	58	GC01M155897	14.9238872528076
CEACAM6	CEA Cell Adhesion Molecule 6	Protein Coding	P40199	54	GC19P041750	14.9219284057617
URB2	URB2 Ribosome Biogenesis Homolog	Protein Coding	Q14146	45	GC01P234379	14.9183254241943
KAT2B	Lysine Acetyltransferase 2B	Protein Coding	Q92831	62	GC03P030508	14.9138603210449
RARS1	Arginyl-TRNA Synthetase 1	Protein Coding	P54136	56	GC05P168487	14.9027423858643
GLB1	Galactosidase Beta 1	Protein Coding	P16278	61	GC03M032963	14.9023580551147
CNTFR	Ciliary Neurotrophic Factor Receptor	Protein Coding	P26992	57	GC09M034551	14.8996124267578
STX8	Syntaxin 8	Protein Coding	Q9UNK0	52	GC17M009250	14.8982763290405
RPS24	Ribosomal Protein S24	Protein Coding	P62847	54	GC10P078033	14.8918704986572
RPS6KC1	Ribosomal Protein S6 Kinase C1	Protein Coding	Q96S38	50	GC01P213051	14.8797569274902
PIK3C3	Phosphatidylinositol 3-Kinase Catalytic Subunit Type 3	Protein Coding	Q8NEB9	62	GC18P041955	14.8713426589966
CD226	CD226 Molecule	Protein Coding	Q15762	55	GC18M069831	14.8674125671387
ALPP	Alkaline Phosphatase, Placental	Protein Coding	P05187	57	GC02P232378	14.8607749938965
RPL10L	Ribosomal Protein L10 Like	Protein Coding	Q96L21	47	GC14M046651	14.8585519790649
INS-IGF2	INS-IGF2 Readthrough	Protein Coding	F8WCM5	38	GC11M016608	14.8577699661255
SETDB1	SET Domain Bifurcated Histone Lysine Methyltransferase 1	Protein Coding	Q15047	55	GC01P150926	14.8518848419189
PRDX1	Peroxiredoxin 1	Protein Coding	Q06830	62	GC01M045988	14.8486700057983
SPDEF	SAM Pointed Domain Containing ETS Transcription Factor	Protein Coding	O95238	50	GC06M115083	14.8394823074341
GDF5	Growth Differentiation Factor 5	Protein Coding	P43026	57	GC20M035433	14.8282995223999
SF3A1	Splicing Factor 3a Subunit 1	Protein Coding	Q15459	49	GC22M030331	14.8238849639893
SCGB2A2	Secretoglobin Family 2A Member 2	Protein Coding	Q13296	48	GC11P129613	14.8199234008789
ZNF100	Zinc Finger Protein 100	Protein Coding	Q8IYN0	46	GC19M021722	14.8189659118652
CYP2C19	Cytochrome P450 Family 2 Subfamily C Member 19	Protein Coding	P33261	58	GC10P094762	14.8178701400757
TSPAN5	Tetraspanin 5	Protein Coding	P62079	52	GC04M098470	14.8102493286133
POU5F1B	POU Class 5 Homeobox 1B	Protein Coding	Q06416	43	GC08P127322	14.8013114929199
MICB	MHC Class I Polypeptide-Related Sequence B	Protein Coding	Q29980	53	GC06P199523	14.7952585220337
PRKAG2	Protein Kinase AMP-Activated Non-Catalytic Subunit Gamma 2	Protein Coding	Q9UGJ0	61	GC07M151556	14.7946166992188
DUSP6	Dual Specificity Phosphatase 6	Protein Coding	Q16828	60	GC12M089347	14.7905626296997
IHH	Indian Hedgehog Signaling Molecule	Protein Coding	Q14623	58	GC02M219054	14.7872562408447
NUTM1	NUT Midline Carcinoma Family Member 1	Protein Coding	Q86Y26	45	GC15P034343	14.7794647216797
ZNF772	Zinc Finger Protein 772	Protein Coding	Q68DY9	40	GC19M057466	14.7792749404907
LPAR1	Lysophosphatidic Acid Receptor 1	Protein Coding	Q92633	60	GC09M133931	14.778416633606
EDN3	Endothelin 3	Protein Coding	P14138	59	GC20P059300	14.7764883041382
ARPP21	CAMP Regulated Phosphoprotein 21	Protein Coding	Q9UBL0	48	GC03P035680	14.7684640884399
SEMA3A	Semaphorin 3A	Protein Coding	Q14563	58	GC07M083955	14.7590847015381
ATF4	Activating Transcription Factor 4	Protein Coding	P18848	60	GC22P039519	14.7562799453735
PYCARD	PYD And CARD Domain Containing	Protein Coding	Q9ULZ3	54	GC16M031201	14.7483005523682
GPX3	Glutathione Peroxidase 3	Protein Coding	P22352	54	GC05P162735	14.7429037094116
DNAH3	Dynein Axonemal Heavy Chain 3	Protein Coding	Q8TD57	45	GC16M055859	14.7384967803955
STC2	Stanniocalcin 2	Protein Coding	O76061	53	GC05M173314	14.7381134033203
BMPR2	Bone Morphogenetic Protein Receptor Type 2	Protein Coding	Q13873	63	GC02P202376	14.7329244613647
NETO2	Neuropilin And Tolloid Like 2	Protein Coding	Q8NC67	50	GC16M047077	14.7309226989746
CXCR1	C-X-C Motif Chemokine Receptor 1	Protein Coding	P25024	56	GC02M218162	14.7308835983276
TWIST2	Twist Family BHLH Transcription Factor 2	Protein Coding	Q8WVJ9	54	GC02P238848	14.7306108474731
GLIS2	GLIS Family Zinc Finger 2	Protein Coding	Q9BZE0	52	GC16P136006	14.7295055389404
SLC8A3	Solute Carrier Family 8 Member A3	Protein Coding	P57103	55	GC14M070044	14.7276334762573
REPS2	RALBP1 Associated Eps Domain Containing 2	Protein Coding	Q8NFH8	49	GC0XP016946	14.7243766784668
PHF6	PHD Finger Protein 6	Protein Coding	Q8IWS0	51	GC0XP134373	14.7178497314453
FGF19	Fibroblast Growth Factor 19	Protein Coding	O95750	57	GC11M146342	14.7178182601929
HLA-DPB1	Major Histocompatibility Complex, Class II, DP Beta 1	Protein Coding	P04440	58	GC06P199564	14.7162322998047
DMTN	Dematin Actin Binding Protein	Protein Coding	Q08495	51	GC08P022048	14.7155570983887
SSTR2	Somatostatin Receptor 2	Protein Coding	P30874	60	GC17P073165	14.7052898406982
ZNF419	Zinc Finger Protein 419	Protein Coding	Q96HQ0	45	GC19P172349	14.705023765564
SAMHD1	SAM And HD Domain Containing Deoxynucleoside Triphosphate Triphosphohydrolase 1	Protein Coding	Q9Y3Z3	54	GC20M038220	14.7032356262207
CHD8	Chromodomain Helicase DNA Binding Protein 8	Protein Coding	Q9HCK8	55	GC14M021385	14.7027263641357
GNGT1	G Protein Subunit Gamma Transducin 1	Protein Coding	P63211	54	GC07P093591	14.7023658752441
LONP2	Lon Peptidase 2, Peroxisomal	Protein Coding	Q86WA8	48	GC16P048244	14.6912231445313
PAX2	Paired Box 2	Protein Coding	Q02962	58	GC10P100735	14.6889429092407
TNNT2	Troponin T2, Cardiac Type	Protein Coding	P45379	60	GC01M201359	14.6843433380127
HLTF	Helicase Like Transcription Factor	Protein Coding	Q14527	53	GC03M149030	14.6825733184814
LBR	Lamin B Receptor	Protein Coding	Q14739	58	GC01M230908	14.6789751052856
FOXO4	Forkhead Box O4	Protein Coding	P98177	56	GC0XP071095	14.6763954162598
SMC5	Structural Maintenance Of Chromosomes 5	Protein Coding	Q8IY18	52	GC09P070258	14.6759939193726
LIMD1	LIM Domain Containing 1	Protein Coding	Q9UGP4	50	GC03P045555	14.6719770431519
SERPINH1	Serpin Family H Member 1	Protein Coding	P50454	59	GC11P130650	14.668384552002
MAMDC2	MAM Domain Containing 2	Protein Coding	Q7Z304	48	GC09P070043	14.6637783050537
RBX1	Ring-Box 1	Protein Coding	P62877	55	GC22P040951	14.6613254547119
ZNF268	Zinc Finger Protein 268	Protein Coding	Q14587	45	GC12P133181	14.648588180542
SPAG9	Sperm Associated Antigen 9	Protein Coding	O60271	51	GC17M050962	14.6476221084595
SCN5A	Sodium Voltage-Gated Channel Alpha Subunit 5	Protein Coding	Q14524	63	GC03M038923	14.646445274353
CD99	CD99 Molecule (Xg Blood Group)	Protein Coding	P14209	51	GC0XP003229	14.6411275863647
ATF6	Activating Transcription Factor 6	Protein Coding	P18850	61	GC01P161766	14.6398315429688
ZP4	Zona Pellucida Glycoprotein 4	Protein Coding	Q12836	44	GC01M237877	14.6390132904053
SLC9A1	Solute Carrier Family 9 Member A1	Protein Coding	P19634	63	GC01M041363	14.6361389160156
CCN4	Cellular Communication Network Factor 4	Protein Coding	O95388	50	GC08P133192	14.6307764053345
CTNNA3	Catenin Alpha 3	Protein Coding	Q9UI47	53	GC10M065912	14.6230363845825
TUBB4A	Tubulin Beta 4A Class IVa	Protein Coding	P04350	59	GC19M115497	14.6184
TNFRSF10D	TNF Receptor Superfamily Member 10d	Protein Coding	Q9UBN6	54	GC08M023135	14.6151065826416
EHMT1	Euchromatic Histone Lysine Methyltransferase 1	Protein Coding	Q9H9B1	58	GC09P137618	14.6141061782837
MAGEC2	MAGE Family Member C2	Protein Coding	Q9UBF1	45	GC0XM142202	14.6119680404663
SELENBP1	Selenium Binding Protein 1	Protein Coding	Q13228	55	GC01M151364	14.6058950424194
CASZ1	Castor Zinc Finger 1	Protein Coding	Q86V15	52	GC01M040693	14.6053466796875
COPS5	COP9 Signalosome Subunit 5	Protein Coding	Q92905	55	GC08M067043	14.6042909622192
RBM8A	RNA Binding Motif Protein 8A	Protein Coding	Q9Y5S9	52	GC01M145921	14.5966634750366
MTA2	Metastasis Associated 1 Family Member 2	Protein Coding	O94776	54	GC11M146057	14.5928792953491
PXDN	Peroxidasin	Protein Coding	Q92626	56	GC02M001635	14.5880136489868
ELOC	Elongin C	Protein Coding	Q15369	54	GC08M073939	14.5877361297607
CCR6	C-C Motif Chemokine Receptor 6	Protein Coding	P51684	56	GC06P167111	14.5800838470459
ADAM15	ADAM Metallopeptidase Domain 15	Protein Coding	Q13444	55	GC01P155050	14.579906463623
LAMP1	Lysosomal Associated Membrane Protein 1	Protein Coding	P11279	57	GC13P113297	14.579306602478
ROR2	Receptor Tyrosine Kinase Like Orphan Receptor 2	Protein Coding	Q01974	60	GC09M133494	14.5770273208618
ITPRIPL1	ITPRIP Like 1	Protein Coding	Q6GPH6	44	GC02P102396	14.5748720169067
FAM13C	Family With Sequence Similarity 13 Member C	Protein Coding	Q8NE31	44	GC10M059246	14.5662803649902
POMC	Proopiomelanocortin	Protein Coding	P01189	61	GC02M025160	14.5652599334717
CFAP43	Cilia And Flagella Associated Protein 43	Protein Coding	Q8NDM7	45	GC10M104129	14.5613985061646
CXCL13	C-X-C Motif Chemokine Ligand 13	Protein Coding	O43927	53	GC04P077511	14.5595569610596
CT47B1	Cancer/Testis Antigen Family 47 Member B1	Protein Coding	P0C2W7	29	GC0XM120872	14.5587024688721
HOPX	HOP Homeobox	Protein Coding	Q9BPY8	49	GC04M056647	14.5511608123779
PCDHA7	Protocadherin Alpha 7	Protein Coding	Q9UN72	45	GC05P162547	14.5362215042114
ULK1	Unc-51 Like Autophagy Activating Kinase 1	Protein Coding	O75385	57	GC12P131894	14.5295085906982
AMACR	Alpha-Methylacyl-CoA Racemase	Protein Coding	Q9UHK6	57	GC05M033986	14.5279474258423
SPHK1	Sphingosine Kinase 1	Protein Coding	Q9NYA1	58	GC17P076376	14.5247478485107
RERGL	RERG Like	Protein Coding	Q9H628	41	GC12M018080	14.520712852478
KCNF1	Potassium Voltage-Gated Channel Modifier Subfamily F Member 1	Protein Coding	Q9H3M0	49	GC02P010911	14.5206890106201
SCN11A	Sodium Voltage-Gated Channel Alpha Subunit 11	Protein Coding	Q9UI33	55	GC03M038926	14.5166263580322
TLR8	Toll Like Receptor 8	Protein Coding	Q9NR97	61	GC0XP012924	14.5165348052979
C8orf44-SGK3	C8orf44-SGK3 Readthrough	Protein Coding		27	GC08P069083	14.5137405395508
NLRC4	NLR Family CARD Domain Containing 4	Protein Coding	Q9NPP4	56	GC02M032224	14.5093364715576
CD209	CD209 Molecule	Protein Coding	Q9NNX6	57	GC19M007739	14.5052433013916
GALNS	Galactosamine (N-Acetyl)-6-Sulfatase	Protein Coding	P34059	60	GC16M088813	14.5005044937134
NAPB	NSF Attachment Protein Beta	Protein Coding	Q9H115	51	GC20M023374	14.4939832687378
DGCR6L	DiGeorge Syndrome Critical Region Gene 6 Like	Protein Coding	Q9BY27	45	GC22M020314	14.493127822876
LTO1	LTO1 Maturation Factor Of ABCE1	Protein Coding	Q8WV07	39	GC11M146340	14.487455368042
ABCG4	ATP Binding Cassette Subfamily G Member 4	Protein Coding	Q9H172	51	GC11P131811	14.4859981536865
PMEL	Premelanosome Protein	Protein Coding	P40967	56	GC12M055954	14.4831247329712
GLS	Glutaminase	Protein Coding	O94925	61	GC02P190880	14.4796676635742
S100A7	S100 Calcium Binding Protein A7	Protein Coding	P31151	51	GC01M153457	14.4624137878418
RCVRN	Recoverin	Protein Coding	P35243	52	GC17M009896	14.4593725204468
IL32	Interleukin 32	Protein Coding	P24001	50	GC16P135971	14.4515104293823
SELE	Selectin E	Protein Coding	P16581	56	GC01M169722	14.4439544677734
TNFRSF6B	TNF Receptor Superfamily Member 6b	Protein Coding	O95407	54	GC20P063696	14.4383220672607
RANBP2	RAN Binding Protein 2	Protein Coding	P49792	57	GC02P108719	14.4351320266724
CCKBR	Cholecystokinin B Receptor	Protein Coding	P32239	56	GC11P006259	14.424711227417
ANPEP	Alanyl Aminopeptidase, Membrane	Protein Coding	P15144	62	GC15M089784	14.4243240356445
UMPS	Uridine Monophosphate Synthetase	Protein Coding	P11172	58	GC03P124730	14.4242362976074
CD38	CD38 Molecule	Protein Coding	P28907	60	GC04P034327	14.4241361618042
WDR49	WD Repeat Domain 49	Protein Coding	Q8IV35	44	GC03M167478	14.4235725402832
RSPO3	R-Spondin 3	Protein Coding	Q9BXY4	51	GC06P127118	14.4206695556641
PTBP1	Polypyrimidine Tract Binding Protein 1	Protein Coding	P26599	55	GC19P000797	14.4129858016968
MMP8	Matrix Metallopeptidase 8	Protein Coding	P22894	60	GC11M146790	14.4109125137329
COL4A1	Collagen Type IV Alpha 1 Chain	Protein Coding	P02462	59	GC13M110148	14.4055824279785
PCDHA2	Protocadherin Alpha 2	Protein Coding	Q9Y5H9	49	GC05P162542	14.4047613143921
SLC46A3	Solute Carrier Family 46 Member 3	Protein Coding	Q7Z3Q1	48	GC13M028700	14.4024457931519
PTGFR	Prostaglandin F Receptor	Protein Coding	P43088	56	GC01P078303	14.4015684127808
PAX9	Paired Box 9	Protein Coding	P55771	54	GC14P036657	14.4012813568115
FURIN	Furin, Paired Basic Amino Acid Cleaving Enzyme	Protein Coding	P09958	61	GC15P090868	14.3986530303955
CD27	CD27 Molecule	Protein Coding	P26842	59	GC12P085695	14.3975496292114
GPR26	G Protein-Coupled Receptor 26	Protein Coding	Q8NDV2	47	GC10P123666	14.3924360275269
PODN	Podocan	Protein Coding	Q7Z5L7	51	GC01P095523	14.3908433914185
KIF12	Kinesin Family Member 12	Protein Coding	Q96FN5	47	GC09M114086	14.3898162841797
AGR3	Anterior Gradient 3, Protein Disulphide Isomerase Family Member	Protein Coding	Q8TD06	47	GC07M016854	14.3846836090088
WNT6	Wnt Family Member 6	Protein Coding	Q9Y6F9	54	GC02P218859	14.3797655105591
AIM2	Absent In Melanoma 2	Protein Coding	O14862	53	GC01M169905	14.375901222229
THAP1	THAP Domain Containing 1	Protein Coding	Q9NVV9	49	GC08M042836	14.3752346038818
PA2G4	Proliferation-Associated 2G4	Protein Coding	Q9UQ80	53	GC12P087017	14.3646793365479
GLA	Galactosidase Alpha	Protein Coding	P06280	61	GC0XM101393	14.3595428466797
LRATD2	LRAT Domain Containing 2	Protein Coding	Q96KN1	44	GC08M138688	14.3589715957642
H3-3B	H3.3 Histone B	Protein Coding	P84243	50	GC17M105613	14.3577861785889
CD79B	CD79b Molecule	Protein Coding	P40259	58	GC17M063928	14.3571529388428
CLDN18	Claudin 18	Protein Coding	P56856	55	GC03P137998	14.3382892608643
SSX2	SSX Family Member 2	Protein Coding	Q16385	43	GC0XM052696	14.3375177383423
PRMT7	Protein Arginine Methyltransferase 7	Protein Coding	Q9NVM4	54	GC16P137692	14.3335666656494
NFATC2	Nuclear Factor Of Activated T Cells 2	Protein Coding	Q13469	58	GC20M051386	14.3265800476074
MCM5	Minichromosome Maintenance Complex Component 5	Protein Coding	P33992	58	GC22P035400	14.3247489929199
GNRHR	Gonadotropin Releasing Hormone Receptor	Protein Coding	P30968	59	GC04M067737	14.3245468139648
RAG2	Recombination Activating 2	Protein Coding	P55895	51	GC11M036575	14.3163633346558
ZNF431	Zinc Finger Protein 431	Protein Coding	Q8TF32	44	GC19P021142	14.314826965332
NUP98	Nucleoporin 98 And 96 Precursor	Protein Coding	P52948	57	GC11M003671	14.3137254714966
FCGR2A	Fc Gamma Receptor IIa	Protein Coding	P12318	61	GC01P161505	14.3128881454468
KCNJ4	Potassium Inwardly Rectifying Channel Subfamily J Member 4	Protein Coding	P48050	55	GC22M038426	14.3097248077393
LARP1B	La Ribonucleoprotein 1B	Protein Coding	Q659C4	45	GC04P128061	14.306921005249
LMAN1L	Lectin, Mannose Binding 1 Like	Protein Coding	Q9HAT1	47	GC15P074812	14.3051986694336
MAPK9	Mitogen-Activated Protein Kinase 9	Protein Coding	P45984	61	GC05M183995	14.3045139312744
[truncated: 17,964 more rows]

## Sheet: Relevance score greater than 20
Gene Symbol	Description	Category	Uniprot ID	Gifts	GC Id	Relevance score
BRCA2	BRCA2 DNA Repair Associated	Protein Coding	P51587	60	GC13P032315	347.406
BRCA1	BRCA1 DNA Repair Associated	Protein Coding	P38398	63	GC17M043044	334.22
ATM	ATM Serine/Threonine Kinase	Protein Coding	Q13315	66	GC11P108222	278.764
TP53	Tumor Protein P53	Protein Coding	P04637	66	GC17M007661	228.445
PALB2	Partner And Localizer Of BRCA2	Protein Coding	Q86YC2	57	GC16M023603	222.076
BRIP1	BRCA1 Interacting DNA Helicase 1	Protein Coding	Q9BX63	61	GC17M061679	215.531
CHEK2	Checkpoint Kinase 2	Protein Coding	O96017	67	GC22M028687	205.507
MSH6	MutS Homolog 6	Protein Coding	P52701	61	GC02P047695	205.042
MLH1	MutL Homolog 1	Protein Coding	P40692	61	GC03P036993	204.508
MSH2	MutS Homolog 2	Protein Coding	P43246	61	GC02P047403	204.495
EGFR	Epidermal Growth Factor Receptor	Protein Coding	P00533	67	GC07P055019	192.048
CDH1	Cadherin 1	Protein Coding	P12830	61	GC16P068737	182.785
APC	APC Regulator Of Wnt Signaling Pathway	Protein Coding	P25054	61	GC05P112707	182.67
BARD1	BRCA1 Associated RING Domain 1	Protein Coding	Q99728	59	GC02M214725	177.373
PTEN	Phosphatase And Tensin Homolog	Protein Coding	P60484	65	GC10P134441	171.992
PMS2	PMS1 Homolog 2, Mismatch Repair System Component	Protein Coding	P54278	61	GC07M005982	168.793
C11orf65	Chromosome 11 Open Reading Frame 65	Protein Coding	Q8NCR3	44	GC11M108308	159.525
CDKN2A	Cyclin Dependent Kinase Inhibitor 2A	Protein Coding	Q8N726	63	GC09M021967	152.12
ERBB2	Erb-B2 Receptor Tyrosine Kinase 2	Protein Coding	P04626	68	GC17P039687	146.28
NF1	Neurofibromin 1	Protein Coding	P21359	60	GC17P031094	146.196
POLD1	DNA Polymerase Delta 1, Catalytic Subunit	Protein Coding	P28340	59	GC19P172047	138.692
STK11	Serine/Threonine Kinase 11	Protein Coding	Q15831	62	GC19P001177	137.828
POLE	DNA Polymerase Epsilon, Catalytic Subunit	Protein Coding	Q07864	60	GC12M132852	136.866
RAD50	RAD50 Double Strand Break Repair Protein	Protein Coding	Q92878	62	GC05P132556	135.771
DICER1	Dicer 1, Ribonuclease III	Protein Coding	Q9UPY3	61	GC14M095086	133.878
BRAF	B-Raf Proto-Oncogene, Serine/Threonine Kinase	Protein Coding	P15056	67	GC07M140803	133.611
MET	MET Proto-Oncogene, Receptor Tyrosine Kinase	Protein Coding	P08581	67	GC07P116672	132.607
AXIN2	Axin 2	Protein Coding	Q9Y2T1	62	GC17M065528	130.759
SMAD4	SMAD Family Member 4	Protein Coding	Q13485	66	GC18P051028	125.885
PIK3CA	Phosphatidylinositol-4,5-Bisphosphate 3-Kinase Catalytic Subunit Alpha	Protein Coding	P42336	64	GC03P179148	124.082
ALK	ALK Receptor Tyrosine Kinase	Protein Coding	Q9UM73	64	GC02M029467	122.035
TSC2	TSC Complex Subunit 2	Protein Coding	P49815	64	GC16P135937	121.897
RB1	RB Transcriptional Corepressor 1	Protein Coding	P06400	61	GC13P048303	117.891
RET	Ret Proto-Oncogene	Protein Coding	P07949	67	GC10P054397	116.098
KRAS	KRAS Proto-Oncogene, GTPase	Protein Coding	P01116	66	GC12M039202	115.192
SMARCA4	SWI/SNF Related BAF Chromatin Remodeling Complex Subunit ATPase 4	Protein Coding	P51532	63	GC19P170938	112.797
RAD51D	RAD51 Paralog D	Protein Coding	O75771	54	GC17M035092	111.434
CTNNB1	Catenin Beta 1	Protein Coding	P35222	66	GC03P041194	110.929
NBN	Nibrin	Protein Coding	O60934	61	GC08M089933	110.872
PTCH1	Patched 1	Protein Coding	Q13635	64	GC09M095442	109.676
MUTYH	MutY DNA Glycosylase	Protein Coding	Q9UIF7	57	GC01M045329	109.024
AKT1	AKT Serine/Threonine Kinase 1	Protein Coding	P31749	66	GC14M104769	108.627
RAD51C	RAD51 Paralog C	Protein Coding	O43502	57	GC17P058692	107.763
PDGFRA	Platelet Derived Growth Factor Receptor Alpha	Protein Coding	P16234	66	GC04P054229	105.486
BLM	BLM RecQ Like Helicase	Protein Coding	P54132	62	GC15P090717	104.01
MSH3	MutS Homolog 3	Protein Coding	P20585	55	GC05P080654	103.706
FGFR3	Fibroblast Growth Factor Receptor 3	Protein Coding	P22607	67	GC04P033759	102.914
BAP1	BRCA1 Associated Deubiquitinase 1	Protein Coding	Q92560	59	GC03M052401	102.306
TERT	Telomerase Reverse Transcriptase	Protein Coding	O14746	64	GC05M001253	101.191
CTNNA1	Catenin Alpha 1	Protein Coding	P35221	60	GC05P138911	97.7968
KIT	KIT Proto-Oncogene, Receptor Tyrosine Kinase	Protein Coding	P10721	66	GC04P054657	95.6951
CDK4	Cyclin Dependent Kinase 4	Protein Coding	P11802	66	GC12M061024	94.2729
FGFR2	Fibroblast Growth Factor Receptor 2	Protein Coding	P21802	67	GC10M121478	93.9954
MRE11	MRE11 Double Strand Break Repair Nuclease	Protein Coding	P49959	61	GC11M146721	93.0445
EPCAM	Epithelial Cell Adhesion Molecule	Protein Coding	P16422	61	GC02P047345	92.5222
TSC1	TSC Complex Subunit 1	Protein Coding	Q92574	61	GC09M132891	91.5168
HRAS	HRas Proto-Oncogene, GTPase	Protein Coding	P01112	64	GC11M016453	90.5907
CDKN1B	Cyclin Dependent Kinase Inhibitor 1B	Protein Coding	P46527	61	GC12P085924	89.8298
BMPR1A	Bone Morphogenetic Protein Receptor Type 1A	Protein Coding	P36894	64	GC10P134387	89.8293
ESR1	Estrogen Receptor 1	Protein Coding	P03372	67	GC06P201302	89.2854
CD274	CD274 Molecule	Protein Coding	Q9NZQ7	58	GC09P005450	88.3575
RUNX1	RUNX Family Transcription Factor 1	Protein Coding	Q01196	61	GC21M034787	87.4943
CCND1	Cyclin D1	Protein Coding	P24385	65	GC11P069641	87.3004
MEN1	Menin 1	Protein Coding	O00255	58	GC11M064803	86.6026
ATR	ATR Checkpoint Kinase	Protein Coding	Q13535	66	GC03M142449	86.1535
MYC	MYC Proto-Oncogene, BHLH Transcription Factor	Protein Coding	P01106	65	GC08P127735	84.7438
FLCN	Folliculin	Protein Coding	Q8NFG4	54	GC17M017212	83.3891
SDHA	Succinate Dehydrogenase Complex Flavoprotein Subunit A	Protein Coding	P31040	60	GC05P000254	83.1642
FANCC	FA Complementation Group C	Protein Coding	Q00597	60	GC09M095099	82.2922
FH	Fumarate Hydratase	Protein Coding	P07954	59	GC01M241499	81.0409
NRAS	NRAS Proto-Oncogene, GTPase	Protein Coding	P01111	63	GC01M114704	79.3136
HOXB13	Homeobox B13	Protein Coding	Q92826	54	GC17M105076	78.463
STAT3	Signal Transducer And Activator Of Transcription 3	Protein Coding	P40763	66	GC17M042313	78.1017
LZTR1	Leucine Zipper Like Post Translational Regulator 1	Protein Coding	Q8N653	54	GC22P102074	77.2535
SDHB	Succinate Dehydrogenase Complex Iron Sulfur Subunit B	Protein Coding	P21912	61	GC01M040972	77.0789
NOTCH1	Notch Receptor 1	Protein Coding	P46531	66	GC09M140475	76.7844
MTOR	Mechanistic Target Of Rapamycin Kinase	Protein Coding	P42345	68	GC01M011106	76.4247
VHL	Von Hippel-Lindau Tumor Suppressor	Protein Coding	P40337	60	GC03P030197	75.5081
ARID1A	AT-Rich Interaction Domain 1A	Protein Coding	O14497	57	GC01P026693	74.9628
MLH3	MutL Homolog 3	Protein Coding	Q9UHC1	52	GC14M075013	73.5863
HIF1A	Hypoxia Inducible Factor 1 Subunit Alpha	Protein Coding	Q16665	62	GC14P061695	73.2454
MDM2	MDM2 Proto-Oncogene	Protein Coding	Q00987	66	GC12P068808	70.9779
FGFR1	Fibroblast Growth Factor Receptor 1	Protein Coding	P11362	67	GC08M038400	70.6709
CHEK1	Checkpoint Kinase 1	Protein Coding	O14757	66	GC11P125625	70.54
POT1	Protection Of Telomeres 1	Protein Coding	Q9NUX5	55	GC07M124822	70.4697
AR	Androgen Receptor	Protein Coding	P10275	65	GC0XP067544	70.2
NTHL1	Nth Like DNA Glycosylase 1	Protein Coding	P78549	55	GC16M055146	69.1763
TGFBR2	Transforming Growth Factor Beta Receptor 2	Protein Coding	P37173	65	GC03P031087	69.163
SMARCB1	SWI/SNF Related BAF Chromatin Remodeling Complex Subunit B1	Protein Coding	Q12824	58	GC22P023786	67.329
NF2	NF2, Moesin-Ezrin-Radixin Like (MERLIN) Tumor Suppressor	Protein Coding	P35240	61	GC22P029603	66.7823
SRC	SRC Proto-Oncogene, Non-Receptor Tyrosine Kinase	Protein Coding	P12931	63	GC20P037344	66.623
SDHD	Succinate Dehydrogenase Complex Subunit D	Protein Coding	O14521	57	GC11P131510	65.8953
TUG1	Taurine Up-Regulated 1	Protein Coding	A0A6I8PU40	33	GC22P030969	65.6725
VEGFA	Vascular Endothelial Growth Factor A	Protein Coding	P15692	61	GC06P043770	65.5127
FBXW7	F-Box And WD Repeat Domain Containing 7	Protein Coding	Q969H0	58	GC04M152321	65.149
ERBB4	Erb-B2 Receptor Tyrosine Kinase 4	Protein Coding	Q15303	67	GC02M211375	64.7422
IL6	Interleukin 6	Protein Coding	P05231	63	GC07P022725	64.5009
CDC73	Cell Division Cycle 73	Protein Coding	Q6P1J9	58	GC01P193151	63.9276
BCL2	BCL2 Apoptosis Regulator	Protein Coding	P10415	64	GC18M063123	63.6831
XRCC2	X-Ray Repair Cross Complementing 2	Protein Coding	O43543	52	GC07M152644	63.3218
BAX	BCL2 Associated X, Apoptosis Regulator	Protein Coding	Q07812	63	GC19P048954	62.6606
PRKAR1A	Protein Kinase CAMP-Dependent Type I Regulatory Subunit Alpha	Protein Coding	P10644	63	GC17P176252	62.2304
RAD51	RAD51 Recombinase	Protein Coding	Q06609	64	GC15P040694	62.0862
EP300	EP300 Lysine Acetyltransferase	Protein Coding	Q09472	65	GC22P041091	61.6698
CASP8	Caspase 8	Protein Coding	Q14790	64	GC02P201233	61.5675
GDF6	Growth Differentiation Factor 6	Protein Coding	Q6KF10	54	GC08M096142	60.5039
CDK6	Cyclin Dependent Kinase 6	Protein Coding	Q00534	64	GC07M092604	60.2411
AOPEP	Aminopeptidase O (Putative)	Protein Coding	Q8N6M6	49	GC09P159758	59.5667
SDHC	Succinate Dehydrogenase Complex Subunit C	Protein Coding	Q99643	55	GC01P161314	59.545
SUFU	SUFU Negative Regulator Of Hedgehog Signaling	Protein Coding	Q9UMX1	55	GC10P134806	59.2574
TGFB1	Transforming Growth Factor Beta 1	Protein Coding	P01137	65	GC19M041301	59.238
MUC16	Mucin 16, Cell Surface Associated	Protein Coding	Q8WXI7	52	GC19M008848	58.7277
ERCC2	ERCC Excision Repair 2, TFIIH Core Complex Helicase Subunit	Protein Coding	P18074	61	GC19M045349	58.6725
RECQL4	RecQ Like Helicase 4	Protein Coding	O94761	53	GC08M147797	57.1051
TNFSF10	TNF Superfamily Member 10	Protein Coding	P50591	58	GC03M172505	56.6515
PTGS2	Prostaglandin-Endoperoxide Synthase 2	Protein Coding	P35354	63	GC01M186671	56.3037
BIRC5	Baculoviral IAP Repeat Containing 5	Protein Coding	O15392	58	GC17P078214	55.8552
EZH2	Enhancer Of Zeste 2 Polycomb Repressive Complex 2 Subunit	Protein Coding	Q15910	66	GC07M148807	55.6644
TMEM127	Transmembrane Protein 127	Protein Coding	O75204	49	GC02M096248	55.5339
GREM1	Gremlin 1, DAN Family BMP Antagonist	Protein Coding	O60565	58	GC15P210191	55.4949
CXCR4	C-X-C Motif Chemokine Receptor 4	Protein Coding	P61073	65	GC02M136114	54.9787
CDKN1A	Cyclin Dependent Kinase Inhibitor 1A	Protein Coding	P38936	63	GC06P199656	54.0864
WT1	WT1 Transcription Factor	Protein Coding	P19544	60	GC11M032365	53.73
ERBB3	Erb-B2 Receptor Tyrosine Kinase 3	Protein Coding	P21860	67	GC12P087018	53.45
PDCD1	Programmed Cell Death 1	Protein Coding	Q15116	60	GC02M241849	52.8066
MMP9	Matrix Metallopeptidase 9	Protein Coding	P14780	66	GC20P046008	52.7126
IL1B	Interleukin 1 Beta	Protein Coding	P01584	59	GC02M112829	52.6431
CASP3	Caspase 3	Protein Coding	P42574	62	GC04M184627	52.5423
FANCM	FA Complementation Group M	Protein Coding	Q8IYD8	54	GC14P045135	51.7843
BUB1B	BUB1 Mitotic Checkpoint Serine/Threonine Kinase B	Protein Coding	O60566	62	GC15P040161	51.5661
DLC1	DLC1 Rho GTPase Activating Protein	Protein Coding	Q96QB1	55	GC08M013083	51.4596
CCNE1	Cyclin E1	Protein Coding	P24864	61	GC19P029811	51.307
SMO	Smoothened, Frizzled Class Receptor	Protein Coding	Q99835	64	GC07P170198	51.204
MAP2K1	Mitogen-Activated Protein Kinase Kinase 1	Protein Coding	Q02750	67	GC15P066386	51.1991
MMP2	Matrix Metallopeptidase 2	Protein Coding	P08253	66	GC16P137330	51.0602
MUC1	Mucin 1, Cell Surface Associated	Protein Coding	P15941	61	GC01M155185	50.8067
CD44	CD44 Molecule (IN Blood Group)	Protein Coding	P16070	61	GC11P035139	50.7612
FANCD2	FA Complementation Group D2	Protein Coding	Q9BXW9	59	GC03P010026	50.5932
AURKA	Aurora Kinase A	Protein Coding	O14965	64	GC20M056370	50.4339
PPARG	Peroxisome Proliferator Activated Receptor Gamma	Protein Coding	P37231	65	GC03P012287	50.4008
FASLG	Fas Ligand	Protein Coding	P48023	60	GC01P172659	50.2914
SDHAF2	Succinate Dehydrogenase Complex Assembly Factor 2	Protein Coding	Q9NX18	53	GC11P061430	49.813
SMARCE1	SWI/SNF Related BAF Chromatin Remodeling Complex Subunit E1	Protein Coding	Q969G3	57	GC17M040624	49.7538
PMS1	PMS1 Homolog 1, Mismatch Repair System Component	Protein Coding	P54277	51	GC02P189784	49.6978
MITF	Melanocyte Inducing Transcription Factor	Protein Coding	O75030	60	GC03P070723	49.6915
NFE2L2	NFE2 Like BZIP Transcription Factor 2	Protein Coding	Q16236	64	GC02M177227	49.6192
MAPK1	Mitogen-Activated Protein Kinase 1	Protein Coding	P28482	66	GC22M090309	49.6102
TNF	Tumor Necrosis Factor	Protein Coding	P01375	63	GC06P199528	49.495
SMAD3	SMAD Family Member 3	Protein Coding	P84022	66	GC15P067063	49.0955
IGF1R	Insulin Like Growth Factor 1 Receptor	Protein Coding	P08069	68	GC15P098648	48.7913
RNF43	Ring Finger Protein 43	Protein Coding	Q68DV7	49	GC17M058352	48.6784
SMAD2	SMAD Family Member 2	Protein Coding	Q15796	64	GC18M047809	48.4172
RASSF1	Ras Association Domain Family Member 1	Protein Coding	Q9NS23	56	GC03M050329	48.3341
CDKN2B	Cyclin Dependent Kinase Inhibitor 2B	Protein Coding	P42772	58	GC09M022002	48.3274
JUN	Jun Proto-Oncogene, AP-1 Transcription Factor Subunit	Protein Coding	P05412	63	GC01M058780	48.2644
MAX	MYC Associated Transcriptional Regulator X	Protein Coding	P61244	58	GC14M065484	48.0073
PHOX2B	Paired Like Homeobox 2B	Protein Coding	Q99453	56	GC04M041746	47.8208
FANCA	FA Complementation Group A	Protein Coding	O15360	61	GC16M090354	47.8051
NTRK1	Neurotrophic Receptor Tyrosine Kinase 1	Protein Coding	P04629	62	GC01P156815	47.6262
DHFR	Dihydrofolate Reductase	Protein Coding	P00374	60	GC05M080626	47.4662
TP63	Tumor Protein P63	Protein Coding	Q9H3D4	58	GC03P189598	47.3126
PIK3R1	Phosphoinositide-3-Kinase Regulatory Subunit 1	Protein Coding	P27986	64	GC05P068215	47.1678
XRCC1	X-Ray Repair Cross Complementing 1	Protein Coding	P18887	57	GC19M043543	47.0262
FAS	Fas Cell Surface Death Receptor	Protein Coding	P25445	63	GC10P134457	46.7302
ATRX	ATRX Chromatin Remodeler	Protein Coding	P46100	58	GC0XM077504	46.6706
RAD51B	RAD51 Paralog B	Protein Coding	O15315	53	GC14P067819	46.6528
ITCH	Itchy E3 Ubiquitin Protein Ligase	Protein Coding	Q96J02	60	GC20P034363	46.6001
SOD2	Superoxide Dismutase 2	Protein Coding	P04179	60	GC06M159669	46.5268
PTK2	Protein Tyrosine Kinase 2	Protein Coding	Q05397	61	GC08M140657	46.4622
ERCC1	ERCC Excision Repair 1, Endonuclease Non-Catalytic Subunit	Protein Coding	P07992	58	GC19M116421	46.331
FHIT	Fragile Histidine Triad Diadenosine Triphosphatase	Protein Coding	P49789	55	GC03M059747	46.2895
ERCC5	ERCC Excision Repair 5, Endonuclease	Protein Coding	P28715	57	GC13P102845	46.2455
IGF2	Insulin Like Growth Factor 2	Protein Coding	P01344	61	GC11M016606	46.0502
CTLA4	Cytotoxic T-Lymphocyte Associated Protein 4	Protein Coding	P16410	60	GC02P205372	46.0285
GALNT12	Polypeptide N-Acetylgalactosaminyltransferase 12	Protein Coding	Q8IXK2	50	GC09P098807	45.9985
SOX2	SRY-Box Transcription Factor 2	Protein Coding	P48431	58	GC03P181711	45.9172
CDK12	Cyclin Dependent Kinase 12	Protein Coding	Q9NYV4	58	GC17P039461	45.8107
ABCB1	ATP Binding Cassette Subfamily B Member 1	Protein Coding	P08183	64	GC07M087504	45.7933
IDH1	Isocitrate Dehydrogenase (NADP(+)) 1	Protein Coding	O75874	65	GC02M208236	45.7051
PARP1	Poly(ADP-Ribose) Polymerase 1	Protein Coding	P09874	64	GC01M226360	45.6617
AIP	AHR Interacting HSP90 Co-Chaperone	Protein Coding	O00170	56	GC11P067468	45.6235
KDR	Kinase Insert Domain Receptor	Protein Coding	P35968	67	GC04M055078	45.4883
MGMT	O-6-Methylguanine-DNA Methyltransferase	Protein Coding	P16455	62	GC10P135655	45.1425
SOX9	SRY-Box Transcription Factor 9	Protein Coding	P48436	57	GC17P072121	45.0601
MKI67	Marker Of Proliferation Ki-67	Protein Coding	P46013	57	GC10M128096	45.0105
STAT1	Signal Transducer And Activator Of Transcription 1	Protein Coding	P42224	65	GC02M190908	44.9079
PIK3CG	Phosphatidylinositol-4,5-Bisphosphate 3-Kinase Catalytic Subunit Gamma	Protein Coding	P48736	62	GC07P106865	44.9077
SPOP	Speckle Type BTB/POZ Protein	Protein Coding	O43791	56	GC17M049598	44.8753
JAK2	Janus Kinase 2	Protein Coding	O60674	66	GC09P004985	44.8464
IL1RN	Interleukin 1 Receptor Antagonist	Protein Coding	P18510	62	GC02P160358	44.5489
CREBBP	CREB Binding Lysine Acetyltransferase	Protein Coding	Q92793	67	GC16M055329	44.0984
GSTP1	Glutathione S-Transferase Pi 1	Protein Coding	P09211	63	GC11P067583	44.0967
PPM1D	Protein Phosphatase, Mg2+/Mn2+ Dependent 1D	Protein Coding	O15297	60	GC17P176068	43.9778
HNF1B	HNF1 Homeobox B	Protein Coding	P35680	55	GC17M037686	43.9304
IL2	Interleukin 2	Protein Coding	P60568	58	GC04M122451	43.6947
WRN	WRN RecQ Like Helicase	Protein Coding	Q14191	60	GC08P031033	43.4534
PTPN11	Protein Tyrosine Phosphatase Non-Receptor Type 11	Protein Coding	Q06124	67	GC12P112418	43.3551
FOXO1	Forkhead Box O1	Protein Coding	Q12778	64	GC13M040555	43.2596
IRF1	Interferon Regulatory Factor 1	Protein Coding	P10914	59	GC05M132440	43.1018
IFNG	Interferon Gamma	Protein Coding	P01579	63	GC12M068154	43.0691
DNMT1	DNA Methyltransferase 1	Protein Coding	P26358	66	GC19M010133	42.8673
CXCL8	C-X-C Motif Chemokine Ligand 8	Protein Coding	P10145	56	GC04P073740	42.7569
GNAS	GNAS Complex Locus	Protein Coding	P84996	63	GC20P058839	42.7557
TGFBR1	Transforming Growth Factor Beta Receptor 1	Protein Coding	P36897	66	GC09P159927	42.7431
XRCC3	X-Ray Repair Cross Complementing 3	Protein Coding	O43542	56	GC14M103697	42.7415
GSTM1	Glutathione S-Transferase Mu 1	Protein Coding	P09488	56	GC01P109687	42.4901
IL10	Interleukin 10	Protein Coding	P22301	59	GC01M206767	42.4688
GATA3	GATA Binding Protein 3	Protein Coding	P23771	63	GC10P008045	42.3628
IQANK1	IQ Motif And Ankyrin Repeat Containing 1	Protein Coding	A8MXQ7	29	GC08P149538	41.9223
KMT2D	Lysine Methyltransferase 2D	Protein Coding	O14686	56	GC12M049018	41.8236
DNMT3A	DNA Methyltransferase 3 Alpha	Protein Coding	Q9Y6K1	65	GC02M025228	41.7628
XPC	XPC Complex Subunit, DNA Damage Recognition And Repair Factor	Protein Coding	Q01831	58	GC03M029834	41.3298
MTHFR	Methylenetetrahydrofolate Reductase	Protein Coding	P42898	61	GC01M011785	41.3265
PRKDC	Protein Kinase, DNA-Activated, Catalytic Subunit	Protein Coding	P78527	63	GC08M047773	41.2542
GLI1	GLI Family Zinc Finger 1	Protein Coding	P08151	60	GC12P087089	41.0501
NFKB1	Nuclear Factor Kappa B Subunit 1	Protein Coding	P19838	66	GC04P102501	40.9502
IDH2	Isocitrate Dehydrogenase (NADP(+)) 2	Protein Coding	P48735	65	GC15M090083	40.9461
ERCC4	ERCC Excision Repair 4, Endonuclease Catalytic Subunit	Protein Coding	Q92889	58	GC16P013920	40.9445
SMARCA5	SNF2 Related Chromatin Remodeling ATPase 5	Protein Coding	O60264	55	GC04P143513	40.9401
RAD54L	RAD54 Like	Protein Coding	Q92698	58	GC01P095089	40.7471
RNASEL	Ribonuclease L	Protein Coding	Q05823	56	GC01M182573	40.6494
RAF1	Raf-1 Proto-Oncogene, Serine/Threonine Kinase	Protein Coding	P04049	67	GC03M012583	40.5412
IGF1	Insulin Like Growth Factor 1	Protein Coding	P05019	60	GC12M102395	40.342
BLACAT1	BLACAT1 Overlapping LEMD1 Locus	Protein Coding		25	GC01M205389	40.3314
GATA2	GATA Binding Protein 2~Name Same As:- HGNC:18350	Protein Coding	P23769	61	GC03M128479	39.6567
PALLD	Palladin, Cytoskeletal Associated Protein	Protein Coding	Q8WX93	54	GC04P168497	39.6195
ITGB1	Integrin Subunit Beta 1	Protein Coding	P05556	63	GC10M037978	39.5458
ADAM12	ADAM Metallopeptidase Domain 12	Protein Coding	O43184	58	GC10M126012	39.494
SNAI1	Snail Family Transcriptional Repressor 1	Protein Coding	O95863	57	GC20P049982	39.4454
CXCL12	C-X-C Motif Chemokine Ligand 12	Protein Coding	P48061	58	GC10M044370	39.4053
KRT7	Keratin 7	Protein Coding	P08729	55	GC12P052232	39.3998
CYP1A1	Cytochrome P450 Family 1 Subfamily A Member 1	Protein Coding	P04798	60	GC15M074719	39.3274
FLT1	Fms Related Receptor Tyrosine Kinase 1	Protein Coding	P17948	64	GC13M028300	39.3232
EGF	Epidermal Growth Factor	Protein Coding	P01133	64	GC04P109912	39.2467
RELA	RELA Proto-Oncogene, NF-KB Subunit	Protein Coding	Q04206	64	GC11M065653	39.2134
E2F1	E2F Transcription Factor 1	Protein Coding	Q01094	57	GC20M033675	39.1141
CP	Ceruloplasmin	Protein Coding	P00450	62	GC03M149162	39.0936
RHOA	Ras Homolog Family Member A	Protein Coding	P61586	62	GC03M049359	39.0455
CCL2	C-C Motif Chemokine Ligand 2	Protein Coding	P13500	60	GC17P034255	38.8969
MCL1	MCL1 Apoptosis Regulator, BCL2 Family Member	Protein Coding	Q07820	62	GC01M169571	38.888
BCL2L1	BCL2 Like 1	Protein Coding	Q07817	62	GC20M031664	38.7533
ABCG2	ATP Binding Cassette Subfamily G Member 2 (JR Blood Group)	Protein Coding	Q9UNQ0	62	GC04M088090	38.7273
ROS1	ROS Proto-Oncogene 1, Receptor Tyrosine Kinase	Protein Coding	P08922	60	GC06M117287	38.7242
MELK	Maternal Embryonic Leucine Zipper Kinase	Protein Coding	Q14680	59	GC09P036572	38.5471
PGR	Progesterone Receptor	Protein Coding	P06401	62	GC11M146772	38.4686
FANCL	FA Complementation Group L	Protein Coding	Q9NW38	59	GC02M058127	38.4285
TWIST1	Twist Family BHLH Transcription Factor 1	Protein Coding	Q15672	58	GC07M019020	38.3983
RECQL	RecQ Like Helicase	Protein Coding	P46063	54	GC12M021468	38.3846
ITGA2	Integrin Subunit Alpha 2	Protein Coding	P17301	59	GC05P052989	38.2949
VEGFC	Vascular Endothelial Growth Factor C	Protein Coding	P49767	60	GC04M176683	38.2292
AXIN1	Axin 1	Protein Coding	O15169	60	GC16M000287	38.2101
FOXO3	Forkhead Box O3	Protein Coding	O43524	61	GC06P108559	38.2043
UBE2C	Ubiquitin Conjugating Enzyme E2 C	Protein Coding	O00762	57	GC20P045812	38.0378
TP73	Tumor Protein P73	Protein Coding	O15350	58	GC01P003652	38.0062
RARB	Retinoic Acid Receptor Beta	Protein Coding	P10826	62	GC03P030591	38.0017
ENG	Endoglin	Protein Coding	P17813	60	GC09M134668	37.9535
KRT20	Keratin 20	Protein Coding	P35900	52	GC17M104701	37.9487
TLR4	Toll Like Receptor 4	Protein Coding	O00206	63	GC09P117704	37.9024
PRKN	Parkin RBR E3 Ubiquitin Protein Ligase	Protein Coding	O60260	61	GC06M161348	37.8469
YAP1	Yes1 Associated Transcriptional Regulator	Protein Coding	P46937	61	GC11P102110	37.7261
CTAG1B	Cancer/Testis Antigen 1B	Protein Coding	P78358	43	GC0XM154617	37.6755
SLC2A1	Solute Carrier Family 2 Member 1	Protein Coding	P11166	66	GC01M042925	37.6119
ABCC1	ATP Binding Cassette Subfamily C Member 1 (ABCC1 Blood Group)	Protein Coding	P33527	61	GC16P015949	37.6028
CASP9	Caspase 9	Protein Coding	P55211	61	GC01M040851	37.511
CDKN1C	Cyclin Dependent Kinase Inhibitor 1C	Protein Coding	P49918	59	GC11M016628	37.4791
HNF1A	HNF1 Homeobox A	Protein Coding	P20823	59	GC12P120978	37.4612
FGFR4	Fibroblast Growth Factor Receptor 4	Protein Coding	P22455	64	GC05P177086	37.3435
MCM2	Minichromosome Maintenance Complex Component 2	Protein Coding	P49736	60	GC03P127598	37.2996
TFF1	Trefoil Factor 1	Protein Coding	P04155	55	GC21M042362	37.187
SMAD7	SMAD Family Member 7	Protein Coding	O15105	56	GC18M048919	37.1655
GPC3	Glypican 3	Protein Coding	P51654	58	GC0XM133535	37.1562
FN1	Fibronectin 1	Protein Coding	P02751	63	GC02M215360	37.1103
CD82	CD82 Molecule	Protein Coding	P27701	56	GC11P044564	37.01
FANCG	FA Complementation Group G	Protein Coding	O15287	56	GC09M035073	37.0095
NRG1	Neuregulin 1	Protein Coding	Q02297	60	GC08P031639	36.89
GSK3B	Glycogen Synthase Kinase 3 Beta	Protein Coding	P49841	64	GC03M119821	36.7647
IGFBP3	Insulin Like Growth Factor Binding Protein 3	Protein Coding	P17936	59	GC07M045912	36.6904
FANCI	FA Complementation Group I	Protein Coding	Q9NVI1	54	GC15P089243	36.642
CDK1	Cyclin Dependent Kinase 1	Protein Coding	P06493	60	GC10P060772	36.6363
NFKBIA	NFKB Inhibitor Alpha	Protein Coding	P25963	63	GC14M035401	36.5631
SETD2	SET Domain Containing 2, Histone Lysine Methyltransferase	Protein Coding	Q9BYW2	59	GC03M047033	36.5318
FLT4	Fms Related Receptor Tyrosine Kinase 4	Protein Coding	P35916	64	GC05M184002	36.4221
XIAP	X-Linked Inhibitor Of Apoptosis	Protein Coding	P98170	63	GC0XP123859	36.3149
FOXA1	Forkhead Box A1	Protein Coding	P55317	57	GC14M037589	36.2023
MAP3K1	Mitogen-Activated Protein Kinase Kinase Kinase 1	Protein Coding	Q13233	63	GC05P056815	36.1821
FANCE	FA Complementation Group E	Protein Coding	Q9HB96	53	GC06P199640	36.1204
TLR2	Toll Like Receptor 2	Protein Coding	O60603	64	GC04P153684	36.0847
METTL3	Methyltransferase 3, N6-Adenosine-Methyltransferase Complex Catalytic Subunit	Protein Coding	Q86U44	54	GC14M021498	36.0227
CEBPA	CCAAT Enhancer Binding Protein Alpha	Protein Coding	P49715	60	GC19M033299	35.9869
NKX2-1	NK2 Homeobox 1	Protein Coding	P43699	60	GC14M036516	35.9832
TCF7L2	Transcription Factor 7 Like 2	Protein Coding	Q9NQB0	60	GC10P112950	35.9587
ABRAXAS1	Abraxas 1, BRCA1 A Complex Subunit	Protein Coding	Q6UWZ7	50	GC04M083464	35.7582
AGO2	Argonaute RISC Catalytic Component 2	Protein Coding	Q9UKV8	55	GC08M141090	35.5496
ELAC2	ElaC Ribonuclease Z 2	Protein Coding	Q9BQ52	53	GC17M012991	35.5323
NTRK3	Neurotrophic Receptor Tyrosine Kinase 3	Protein Coding	Q16288	66	GC15M087859	35.5285
NTRK2	Neurotrophic Receptor Tyrosine Kinase 2	Protein Coding	Q16620	66	GC09P084668	35.4634
DCC	DCC Netrin 1 Receptor	Protein Coding	P43146	58	GC18P052340	35.4603
TYMS	Thymidylate Synthetase	Protein Coding	P04818	63	GC18P000657	35.3962
TMEM238L	Transmembrane Protein 238 Like	Protein Coding	A6NJY4	27	GC17M103841	35.3557
UFC1	Ubiquitin-Fold Modifier Conjugating Enzyme 1	Protein Coding	Q9Y3C8	48	GC01P161152	35.281
KLF6	KLF Transcription Factor 6	Protein Coding	Q99612	55	GC10M003779	35.274
XPA	XPA, DNA Damage Recognition And Repair Factor	Protein Coding	P23025	57	GC09M097654	35.1832
LRP1B	LDL Receptor Related Protein 1B	Protein Coding	Q9NZR2	53	GC02M140231	35.1315
MMP14	Matrix Metallopeptidase 14	Protein Coding	P50281	63	GC14P065380	35.0945
NQO1	NAD(P)H Quinone Dehydrogenase 1	Protein Coding	P15559	61	GC16M069706	35.0098
FANCF	FA Complementation Group F	Protein Coding	Q9NPI8	53	GC11M022600	34.9041
WWOX	WW Domain Containing Oxidoreductase	Protein Coding	Q9NZC7	59	GC16P078099	34.8901
CDK2	Cyclin Dependent Kinase 2	Protein Coding	P24941	63	GC12P055966	34.7798
ZNF281	Zinc Finger Protein 281	Protein Coding	Q9Y2X9	51	GC01M200404	34.7042
HIPK3	Homeodomain Interacting Protein Kinase 3	Protein Coding	Q9H422	55	GC11P033607	34.4747
AXL	AXL Receptor Tyrosine Kinase	Protein Coding	P30530	65	GC19P041219	34.4696
TNFRSF10B	TNF Receptor Superfamily Member 10b	Protein Coding	O14763	61	GC08M023006	34.4626
HSPA5	Heat Shock Protein Family A (Hsp70) Member 5	Protein Coding	P11021	61	GC09M125234	34.3684
MTA1	Metastasis Associated 1	Protein Coding	Q13330	54	GC14P105419	34.3378
PCNA	Proliferating Cell Nuclear Antigen	Protein Coding	P12004	63	GC20M005114	34.2078
ERCC3	ERCC Excision Repair 3, TFIIH Core Complex Helicase Subunit	Protein Coding	P19447	60	GC02M127257	34.1712
POU3F3	POU Class 3 Homeobox 3	Protein Coding	P20264	52	GC02P104879	34.1203
AKT2	AKT Serine/Threonine Kinase 2	Protein Coding	P31751	66	GC19M040230	34.0881
ZEB2	Zinc Finger E-Box Binding Homeobox 2	Protein Coding	O60315	61	GC02M144384	33.9865
SHC1	SHC Adaptor Protein 1	Protein Coding	P29353	57	GC01M154962	33.9598
GSTT1	Glutathione S-Transferase Theta 1	Protein Coding	P30711	44	GC22Mi00270	33.8356
PDGFRB	Platelet Derived Growth Factor Receptor Beta	Protein Coding	P09619	66	GC05M150113	33.7821
NCAPG	Non-SMC Condensin I Complex Subunit G	Protein Coding	Q9BPX3	51	GC04P034368	33.769
ERG	ETS Transcription Factor ERG	Protein Coding	P11308	59	GC21M038367	33.7681
FOXP3	Forkhead Box P3~Name Same As:- HGNC:13781	Protein Coding	Q9BZS1	60	GC0XM049250	33.7665
PLAU	Plasminogen Activator, Urokinase	Protein Coding	P00749	64	GC10P077004	33.6941
CYP17A1	Cytochrome P450 Family 17 Subfamily A Member 1	Protein Coding	P05093	61	GC10M102830	33.6651
MMP1	Matrix Metallopeptidase 1	Protein Coding	P03956	63	GC11M146793	33.6644
RHBDF2	Rhomboid 5 Homolog 2	Protein Coding	Q6PJF5	52	GC17M076470	33.4846
KEAP1	Kelch Like ECH Associated Protein 1	Protein Coding	Q14145	61	GC19M010486	33.4309
CYP19A1	Cytochrome P450 Family 19 Subfamily A Member 1	Protein Coding	P11511	60	GC15M051208	33.3447
BUB1	BUB1 Mitotic Checkpoint Serine/Threonine Kinase	Protein Coding	O43683	61	GC02M114533	33.2859
HNRNPU	Heterogeneous Nuclear Ribonucleoprotein U	Protein Coding	Q00839	55	GC01M245108	33.241
PSCA	Prostate Stem Cell Antigen	Protein Coding	O43653	52	GC08P142670	33.0888
HMMR	Hyaluronan Mediated Motility Receptor	Protein Coding	O75330	56	GC05P164060	33.0676
LMNA	Lamin A/C	Protein Coding	P02545	63	GC01P156082	33.0538
ERCC6	ERCC Excision Repair 6, Chromatin Remodeling Factor	Protein Coding	Q03468	59	GC10M049927	33.0318
TOP2A	DNA Topoisomerase II Alpha	Protein Coding	P11388	63	GC17M040388	32.9777
MAPK3	Mitogen-Activated Protein Kinase 3	Protein Coding	P27361	61	GC16M056375	32.9707
BIRC3	Baculoviral IAP Repeat Containing 3	Protein Coding	Q13489	60	GC11P102317	32.9571
PCLAF	PCNA Clamp Associated Factor	Protein Coding	Q15004	48	GC15M170089	32.9101
ZEB1	Zinc Finger E-Box Binding Homeobox 1	Protein Coding	P37275	61	GC10P031318	32.8667
APEX1	Apurinic/Apyrimidinic Endodeoxyribonuclease 1	Protein Coding	P27695	58	GC14P064874	32.8594
MSR1	Macrophage Scavenger Receptor 1	Protein Coding	P21757	57	GC08M016107	32.8021
MFAP5	Microfibril Associated Protein 5	Protein Coding	Q13361	55	GC12M008637	32.7187
HDAC1	Histone Deacetylase 1	Protein Coding	Q13547	64	GC01P093620	32.686
NOTCH3	Notch Receptor 3	Protein Coding	Q9UM47	64	GC19M015159	32.6641
NME1	NME/NM23 Nucleoside Diphosphate Kinase 1	Protein Coding	P15531	60	GC17P175933	32.6219
SPINK1	Serine Peptidase Inhibitor Kazal Type 1	Protein Coding	P00995	54	GC05M147825	32.6018
HLA-DRB1	Major Histocompatibility Complex, Class II, DR Beta 1	Protein Coding	P01911	59	GC06M115004	32.5851
DLEC1	DLEC1 Cilia And Flagella Associated Protein	Protein Coding	Q9Y238	49	GC03P038046	32.5657
RUBCNL	Rubicon Like Autophagy Enhancer	Protein Coding	Q9H714	45	GC13M046343	32.4292
RARA	Retinoic Acid Receptor Alpha	Protein Coding	P10276	63	GC17P040309	32.392
KLF4	KLF Transcription Factor 4	Protein Coding	O43474	60	GC09M107484	32.3733
SEPTIN9	Septin 9	Protein Coding	Q9UHD8	52	GC17P176438	32.364
TGFB2	Transforming Growth Factor Beta 2	Protein Coding	P61812	63	GC01P218345	32.2374
NCAPG2	Non-SMC Condensin II Complex Subunit G2	Protein Coding	Q86XI2	49	GC07M158631	32.2248
CCNB1	Cyclin B1	Protein Coding	P14635	60	GC05P069167	32.2206
EPHB2	EPH Receptor B2	Protein Coding	P29323	64	GC01P022710	32.2165
CSF1R	Colony Stimulating Factor 1 Receptor	Protein Coding	P07333	64	GC05M150053	32.1999
CAV1	Caveolin 1	Protein Coding	Q03135	61	GC07P116524	32.1961
SP1	Sp1 Transcription Factor	Protein Coding	P08047	60	GC12P053380	32.1835
BMP2	Bone Morphogenetic Protein 2	Protein Coding	P12643	58	GC20P006767	32.172
ANXA2	Annexin A2	Protein Coding	P07355	60	GC15M060347	32.1611
NPM1	Nucleophosmin 1	Protein Coding	P06748	63	GC05P171387	32.1531
S100B	S100 Calcium Binding Protein B	Protein Coding	P04271	58	GC21M055662	32.1301
MMP7	Matrix Metallopeptidase 7	Protein Coding	P09237	60	GC11M146789	32.0711
CBL	Cbl Proto-Oncogene	Protein Coding	P22681	64	GC11P119206	32.0425
CA9	Carbonic Anhydrase 9	Protein Coding	Q16790	60	GC09P035673	32.0195
PROM1	Prominin 1	Protein Coding	O43490	60	GC04M015965	31.8834
BCAR1	BCAR1 Scaffold Protein, Cas Family Member	Protein Coding	P56945	56	GC16M075228	31.8612
AKT3	AKT Serine/Threonine Kinase 3	Protein Coding	Q9Y243	68	GC01M243488	31.856
TSG101	Tumor Susceptibility 101	Protein Coding	Q99816	56	GC11M018468	31.8046
KMT2A	Lysine Methyltransferase 2A	Protein Coding	Q03164	60	GC11P118436	31.8031
DDB2	Damage Specific DNA Binding Protein 2	Protein Coding	Q92466	58	GC11P049913	31.7541
ITGA5	Integrin Subunit Alpha 5	Protein Coding	P08648	61	GC12M060872	31.7342
MAP2K4	Mitogen-Activated Protein Kinase Kinase 4	Protein Coding	P45985	62	GC17P012020	31.5622
CDC6	Cell Division Cycle 6	Protein Coding	Q99741	58	GC17P040287	31.5438
VDR	Vitamin D Receptor	Protein Coding	P11473	61	GC12M047841	31.5359
DNA2	DNA Replication Helicase/Nuclease 2	Protein Coding	P51530	54	GC10M068414	31.4991
DPYD	Dihydropyrimidine Dehydrogenase	Protein Coding	Q12882	64	GC01M097015	31.467
HSPB1	Heat Shock Protein Family B (Small) Member 1	Protein Coding	P04792	64	GC07P076302	31.4645
KDM6A	Lysine Demethylase 6A	Protein Coding	O15550	60	GC0XP044873	31.3525
WEE1	WEE1 G2 Checkpoint Kinase	Protein Coding	P30291	61	GC11P009573	31.3214
MUC6	Mucin 6, Oligomeric Mucus/Gel-Forming (Gene/Pseudogene)	Protein Coding	Q6W4X9	52	GC11M001012	31.2906
HLA-DQB1	Major Histocompatibility Complex, Class II, DQ Beta 1	Protein Coding	P01920	57	GC06M115014	31.2877
NOTCH2	Notch Receptor 2	Protein Coding	Q04721	65	GC01M119911	31.2374
CCND3	Cyclin D3	Protein Coding	P30281	58	GC06M041934	31.234
ADAR	Adenosine Deaminase RNA Specific	Protein Coding	P55265	60	GC01M169752	31.1888
PPP2R1B	Protein Phosphatase 2 Scaffold Subunit Abeta	Protein Coding	P30154	58	GC11M146913	31.1593
SOCS1	Suppressor Of Cytokine Signaling 1	Protein Coding	O15524	58	GC16M055516	31.1439
KLK3	Kallikrein Related Peptidase 3	Protein Coding	P07288	60	GC19P050854	31.1204
TIMP2	TIMP Metallopeptidase Inhibitor 2	Protein Coding	P16035	54	GC17M078852	31.0895
JAK1	Janus Kinase 1	Protein Coding	P23458	66	GC01M064833	31.0735
ACTA2	Actin Alpha 2, Smooth Muscle	Protein Coding	P62736	60	GC10M088935	31.0528
OGG1	8-Oxoguanine DNA Glycosylase	Protein Coding	O15527	59	GC03P030161	31.0104
ANKRD40CL	ANKRD40 C-Terminal Like	Protein Coding	Q53H64	29	GC17M105138	31.006
KLLN	Killin, P53 Regulated DNA Replication Inhibitor	Protein Coding	B2CW77	42	GC10M088805	30.8712
SLX4	SLX4 Structure-Specific Endonuclease Subunit	Protein Coding	Q8IY92	49	GC16M003581	30.8458
TMPRSS2	Transmembrane Serine Protease 2	Protein Coding	O15393	60	GC21M041464	30.8015
CREB1	CAMP Responsive Element Binding Protein 1	Protein Coding	P16220	63	GC02P207529	30.7934
SHH	Sonic Hedgehog Signaling Molecule	Protein Coding	Q15465	63	GC07M155799	30.7566
MAP2K2	Mitogen-Activated Protein Kinase Kinase 2	Protein Coding	P36507	67	GC19M004090	30.7172
TOP1	DNA Topoisomerase I	Protein Coding	P11387	62	GC20P041028	30.7042
FHL1	Four And A Half LIM Domains 1	Protein Coding	Q13642	58	GC0XP136146	30.6875
FOLH1	Folate Hydrolase 1	Protein Coding	Q04609	60	GC11M145880	30.6018
RAB23	RAB23, Member RAS Oncogene Family	Protein Coding	Q9ULC3	55	GC06M115369	30.5846
BMP4	Bone Morphogenetic Protein 4	Protein Coding	P12644	61	GC14M053949	30.4433
PHB1	Prohibitin 1	Protein Coding	P35232	58	GC17M105099	30.359
MYCN	MYCN Proto-Oncogene, BHLH Transcription Factor	Protein Coding	P04198	58	GC02P016074	30.3473
IL4	Interleukin 4	Protein Coding	P05112	59	GC05P132673	30.2922
PBRM1	Polybromo 1	Protein Coding	Q86U86	58	GC03M055436	30.2523
BMI1	BMI1 Proto-Oncogene, Polycomb Ring Finger	Protein Coding	P35226	57	GC10P022561	30.2069
PPP2R2A	Protein Phosphatase 2 Regulatory Subunit Balpha	Protein Coding	P63151	59	GC08P027145	30.1198
BRD4	Bromodomain Containing 4	Protein Coding	O60885	60	GC19M115828	30.0893
KDM3A	Lysine Demethylase 3A	Protein Coding	Q9Y4C1	54	GC02P101985	30.0573
ESR2	Estrogen Receptor 2	Protein Coding	Q92731	61	GC14M064084	30.0226
FGF2	Fibroblast Growth Factor 2	Protein Coding	P09038	59	GC04P122826	30.0036
DCTN5	Dynactin Subunit 5	Protein Coding	Q9BTE1	52	GC16P136489	29.994
CASR	Calcium Sensing Receptor	Protein Coding	P41180	63	GC03P122183	29.9674
EXT2	Exostosin Glycosyltransferase 2	Protein Coding	Q93063	57	GC11P044095	29.9094
RPS20	Ribosomal Protein S20	Protein Coding	P60866	55	GC08M056067	29.8108
HLA-A	Major Histocompatibility Complex, Class I, A	Protein Coding	P04439	59	GC06P199489	29.8057
PRKCA	Protein Kinase C Alpha	Protein Coding	P17252	64	GC17P066302	29.7904
FOXM1	Forkhead Box M1	Protein Coding	Q08050	55	GC12M002857	29.7356
CADM1	Cell Adhesion Molecule 1	Protein Coding	Q9BY67	57	GC11M115169	29.7197
MYO18B	Myosin XVIIIB	Protein Coding	Q8IUG5	48	GC22P025742	29.6874
CDKN3	Cyclin Dependent Kinase Inhibitor 3	Protein Coding	Q16667	54	GC14P066396	29.6848
RUNX3	RUNX Family Transcription Factor 3	Protein Coding	Q13761	55	GC01M024899	29.66
CCND2	Cyclin D2	Protein Coding	P30279	60	GC12P085668	29.6234
HSP90AA1	Heat Shock Protein 90 Alpha Family Class A Member 1	Protein Coding	P07900	64	GC14M102080	29.6134
HLA-B	Major Histocompatibility Complex, Class I, B	Protein Coding	P01889	59	GC06M114919	29.5814
HGF	Hepatocyte Growth Factor	Protein Coding	P14210	64	GC07M081699	29.5427
VIM	Vimentin	Protein Coding	P08670	63	GC10P017227	29.5036
PRMT5	Protein Arginine Methyltransferase 5	Protein Coding	O14744	59	GC14M022920	29.4912
TIMP1	TIMP Metallopeptidase Inhibitor 1	Protein Coding	P01033	57	GC0XP062405	29.4884
RB1CC1	RB1 Inducible Coiled-Coil 1	Protein Coding	Q8TDY2	55	GC08M052622	29.485
DAPK1	Death Associated Protein Kinase 1	Protein Coding	P53355	61	GC09P087497	29.4765
CLPTM1L	CLPTM1 Like	Protein Coding	Q96KA5	50	GC05M001317	29.4491
TYMP	Thymidine Phosphorylase	Protein Coding	P19971	60	GC22M050525	29.3404
NCOR1	Nuclear Receptor Corepressor 1	Protein Coding	O75376	57	GC17M016029	29.3125
BAK1	BCL2 Antagonist/Killer 1	Protein Coding	Q16611	57	GC06M033572	29.3095
BCL10	BCL10 Immune Signaling Adaptor	Protein Coding	O95999	57	GC01M085265	29.2585
ALDH1A1	Aldehyde Dehydrogenase 1 Family Member A1	Protein Coding	P00352	60	GC09M072900	29.2079
DKK1	Dickkopf Wnt Signaling Pathway Inhibitor 1	Protein Coding	O94907	56	GC10P052314	29.1881
FGF10	Fibroblast Growth Factor 10	Protein Coding	O15520	60	GC05M045403	29.1802
COL3A1	Collagen Type III Alpha 1 Chain	Protein Coding	P02461	60	GC02P188974	29.174
TINCR	TINCR Ubiquitin Domain Containing	Protein Coding	A0A2R8Y7D0	32	GC19M005558	29.1664
SPP1	Secreted Phosphoprotein 1	Protein Coding	P10451	57	GC04P087975	29.1524
PAX8	Paired Box 8	Protein Coding	Q06710	57	GC02M113215	29.1388
KRT19	Keratin 19	Protein Coding	P08727	56	GC17M041523	29.1363
CFTR	CF Transmembrane Conductance Regulator	Protein Coding	P13569	66	GC07P117287	29.1091
STAT5B	Signal Transducer And Activator Of Transcription 5B	Protein Coding	P51692	62	GC17M042199	29.0979
MAPK8	Mitogen-Activated Protein Kinase 8	Protein Coding	P45983	63	GC10P048306	29.0895
CEACAM5	CEA Cell Adhesion Molecule 5	Protein Coding	P06731	56	GC19P171721	28.9733
CSF1	Colony Stimulating Factor 1	Protein Coding	P09603	57	GC01P113875	28.9569
LEMD1	LEM Domain Containing 1	Protein Coding	Q68G75	45	GC01M205381	28.9518
TIMP3	TIMP Metallopeptidase Inhibitor 3	Protein Coding	P35625	56	GC22P102487	28.939
C6orf132	Chromosome 6 Open Reading Frame 132	Protein Coding	Q5T0Z8	38	GC06M115168	28.9028
SERPINE1	Serpin Family E Member 1	Protein Coding	P05121	63	GC07P115646	28.8555
DROSHA	Drosha Ribonuclease III	Protein Coding	Q9NRR4	58	GC05M031401	28.8512
ABL1	ABL Proto-Oncogene 1, Non-Receptor Tyrosine Kinase	Protein Coding	P00519	66	GC09P130713	28.8009
DNMT3B	DNA Methyltransferase 3 Beta	Protein Coding	Q9UBC3	63	GC20P032762	28.7945
SIRT1	Sirtuin 1	Protein Coding	Q96EB6	62	GC10P067884	28.7489
MAPK14	Mitogen-Activated Protein Kinase 14	Protein Coding	Q16539	64	GC06P199648	28.7267
ADIPOQ	Adiponectin, C1Q And Collagen Domain Containing	Protein Coding	Q15848	59	GC03P186842	28.6812
KDM1A	Lysine Demethylase 1A	Protein Coding	O60341	61	GC01P023019	28.6741
COL1A1	Collagen Type I Alpha 1 Chain	Protein Coding	P02452	62	GC17M105110	28.6244
GSTM3	Glutathione S-Transferase Mu 3	Protein Coding	P21266	59	GC01M109733	28.607
FLNA	Filamin A	Protein Coding	P21333	62	GC0XM154348	28.5916
IL1A	Interleukin 1 Alpha	Protein Coding	P01583	58	GC02M112773	28.5508
TLR9	Toll Like Receptor 9	Protein Coding	Q9NR96	59	GC03M055425	28.5173
FBN1	Fibrillin 1	Protein Coding	P35555	60	GC15M048408	28.4801
POLK	DNA Polymerase Kappa	Protein Coding	Q9UBT6	55	GC05P084750	28.4743
BECN1	Beclin 1	Protein Coding	Q14457	59	GC17M104775	28.473
DDR2	Discoidin Domain Receptor Tyrosine Kinase 2	Protein Coding	Q16832	63	GC01P184041	28.4299
BSG	Basigin (Ok Blood Group)	Protein Coding	P35613	57	GC19P000571	28.3947
BIVM-ERCC5	BIVM-ERCC5 Readthrough	Protein Coding		26	GC13P102894	28.3361
MYLK	Myosin Light Chain Kinase	Protein Coding	Q15746	65	GC03M123610	28.3269
FOS	Fos Proto-Oncogene, AP-1 Transcription Factor Subunit	Protein Coding	P01100	64	GC14P075278	28.3075
EPGN	Epithelial Mitogen	Protein Coding	Q6UW88	44	GC04P074309	28.2379
NT5E	5''-Nucleotidase Ecto	Protein Coding	P21589	65	GC06P085449	28.1599
ELAVL1	ELAV Like RNA Binding Protein 1	Protein Coding	Q15717	54	GC19M007958	28.0601
HMGB1	High Mobility Group Box 1	Protein Coding	P09429	63	GC13M030456	28.0373
DCAF1	DDB1 And CUL4 Associated Factor 1	Protein Coding	Q9Y4B6	52	GC03M051395	28.0219
MEOX1	Mesenchyme Homeobox 1	Protein Coding	P50221	51	GC17M043640	27.9947
TOE1	Target Of EGR1, Exonuclease	Protein Coding	Q96GM8	50	GC01P095041	27.9842
EXT1	Exostosin Glycosyltransferase 1	Protein Coding	Q16394	60	GC08M117798	27.9754
RINT1	RAD50 Interactor 1	Protein Coding	Q6NUQ1	49	GC07P105532	27.9026
TGFA	Transforming Growth Factor Alpha	Protein Coding	P01135	59	GC02M070447	27.8991
XRCC6	X-Ray Repair Cross Complementing 6	Protein Coding	P12956	58	GC22P102758	27.8804
CASP10	Caspase 10	Protein Coding	Q92851	60	GC02P201182	27.8449
JAG1	Jagged Canonical Notch Ligand 1	Protein Coding	P78504	63	GC20M010637	27.8115
CFLAR	CASP8 And FADD Like Apoptosis Regulator	Protein Coding	O15519	57	GC02P205259	27.798
MXI1	MAX Interactor 1, Dimerization Protein	Protein Coding	P50539	53	GC10P134997	27.7616
NAT2	N-Acetyltransferase 2	Protein Coding	P11245	56	GC08P018391	27.688
EXOC7	Exocyst Complex Component 7	Protein Coding	Q9UPT5	53	GC17M076080	27.6834
TSPAN31	Tetraspanin 31	Protein Coding	Q12999	49	GC12P057738	27.6254
CYCS	Cytochrome C, Somatic	Protein Coding	P99999	59	GC07M025118	27.5854
SOX4	SRY-Box Transcription Factor 4	Protein Coding	Q06945	55	GC06P021593	27.5553
CDC25B	Cell Division Cycle 25B	Protein Coding	P30305	60	GC20P012414	27.4905
KMT2C	Lysine Methyltransferase 2C	Protein Coding	Q8NEZ4	55	GC07M152134	27.4506
EBAG9	Estrogen Receptor Binding Site Associated Antigen 9	Protein Coding	O00559	48	GC08P109570	27.4166
HMGA2	High Mobility Group AT-Hook 2	Protein Coding	P52926	57	GC12P065824	27.3789
CYP24A1	Cytochrome P450 Family 24 Subfamily A Member 1	Protein Coding	Q07973	60	GC20M054153	27.2959
DDIT3	DNA Damage Inducible Transcript 3	Protein Coding	P35638	58	GC12M057516	27.2682
EGR1	Early Growth Response 1	Protein Coding	P18146	58	GC05P138465	27.2355
BMP6	Bone Morphogenetic Protein 6	Protein Coding	P22004	57	GC06P007726	27.2105
TET2	Tet Methylcytosine Dioxygenase 2	Protein Coding	Q6N021	58	GC04P105145	27.1775
NEK9	NIMA Related Kinase 9	Protein Coding	Q8TD19	58	GC14M075079	27.1724
CYP2A6	Cytochrome P450 Family 2 Subfamily A Member 6	Protein Coding	P11509	59	GC19M040843	27.1476
KLRK1	Killer Cell Lectin Like Receptor K1	Protein Coding	P26718	52	GC12M038944	27.1302
ABCC4	ATP Binding Cassette Subfamily C Member 4 (PEL Blood Group)	Protein Coding	O15439	58	GC13M095019	27.0441
TBX3	T-Box Transcription Factor 3	Protein Coding	O15119	56	GC12M114670	27.0426
PMP22	Peripheral Myelin Protein 22	Protein Coding	Q01453	56	GC17M015229	27.0325
PIK3CD	Phosphatidylinositol-4,5-Bisphosphate 3-Kinase Catalytic Subunit Delta	Protein Coding	O00329	66	GC01P091801	27.0118
CYP1B1	Cytochrome P450 Family 1 Subfamily B Member 1	Protein Coding	Q16678	60	GC02M038066	26.9725
MBD4	Methyl-CpG Binding Domain 4, DNA Glycosylase	Protein Coding	O95243	56	GC03M129430	26.9722
SLC67A1	Solute Carrier Family 67 Member 1	Protein Coding	Q96BI1	52	GC11P002899	26.9626
CENPU	Centromere Protein U	Protein Coding	Q71F23	50	GC04M184694	26.9577
WNT5A	Wnt Family Member 5A	Protein Coding	P41221	63	GC03M055465	26.9547
GJA1	Gap Junction Protein Alpha 1	Protein Coding	P17302	63	GC06P200587	26.9086
PTHLH	Parathyroid Hormone Like Hormone	Protein Coding	P12272	57	GC12M039271	26.9044
NCOA3	Nuclear Receptor Coactivator 3	Protein Coding	Q9Y6Q9	61	GC20P047501	26.8928
MELTF	Melanotransferrin	Protein Coding	P08582	54	GC03M196980	26.8815
ENO1	Enolase 1	Protein Coding	P06733	61	GC01M040295	26.8742
BRMS1	BRMS1 Transcriptional Repressor And Anoikis Regulator	Protein Coding	Q9HCU9	49	GC11M146230	26.8681
ETS1	ETS Proto-Oncogene 1, Transcription Factor	Protein Coding	P14921	61	GC11M128458	26.8461
POU5F1	POU Class 5 Homeobox 1	Protein Coding	Q01860	59	GC06M114913	26.8346
MDM4	MDM4 Regulator Of P53	Protein Coding	O15151	58	GC01P204516	26.8088
PAK4	P21 (RAC1) Activated Kinase 4	Protein Coding	O96013	61	GC19P039125	26.7973
CDX2	Caudal Type Homeobox 2	Protein Coding	Q99626	55	GC13M027962	26.7576
IL7R	Interleukin 7 Receptor	Protein Coding	P16871	59	GC05P035852	26.7402
CCNA2	Cyclin A2	Protein Coding	P20248	58	GC04M121816	26.7081
IL2RA	Interleukin 2 Receptor Subunit Alpha	Protein Coding	P01589	63	GC10M006010	26.5936
ZFHX3	Zinc Finger Homeobox 3	Protein Coding	Q15911	54	GC16M072782	26.5851
CDC42	Cell Division Cycle 42	Protein Coding	P60953	62	GC01P022052	26.5661
IGF2R	Insulin Like Growth Factor 2 Receptor	Protein Coding	P11717	59	GC06P159969	26.556
PAX1	Paired Box 1	Protein Coding	P15863	54	GC20P021705	26.5336
NSD2	Nuclear Receptor Binding SET Domain Protein 2	Protein Coding	O96028	58	GC04P033760	26.5119
CTSD	Cathepsin D	Protein Coding	P07339	65	GC11M001752	26.4785
MCC	MCC Regulator Of Wnt Signaling Pathway	Protein Coding	P23508	53	GC05M113022	26.4572
SOS1	SOS Ras/Rac Guanine Nucleotide Exchange Factor 1	Protein Coding	Q07889	64	GC02M039517	26.4373
CDC25A	Cell Division Cycle 25A	Protein Coding	P30304	61	GC03M048437	26.434
EPHB4	EPH Receptor B4	Protein Coding	P54760	66	GC07M107411	26.4307
MUC5AC	Mucin 5AC, Oligomeric Mucus/Gel-Forming	Protein Coding	P98088	50	GC11P024764	26.3884
STAT5A	Signal Transducer And Activator Of Transcription 5A	Protein Coding	P42229	63	GC17P042287	26.3503
CTAG2	Cancer/Testis Antigen 2	Protein Coding	O75638	43	GC0XM154651	26.3077
TNFRSF10A	TNF Receptor Superfamily Member 10a	Protein Coding	O00220	57	GC08M023190	26.2965
PAM	Peptidylglycine Alpha-Amidating Monooxygenase	Protein Coding	P19021	56	GC05P102753	26.2418
AURKB	Aurora Kinase B	Protein Coding	Q96GD4	65	GC17M103783	26.2242
PLAUR	Plasminogen Activator, Urokinase Receptor	Protein Coding	Q03405	57	GC19M043646	26.1934
YY1	YY1 Transcription Factor	Protein Coding	P25490	60	GC14P100238	26.0872
FASN	Fatty Acid Synthase	Protein Coding	P49327	61	GC17M082078	26.0405
H2AX	H2A.X Variant Histone	Protein Coding	P16104	56	GC11M147055	26.0388
IL18	Interleukin 18	Protein Coding	Q14116	56	GC11M112143	26.0298
ODC1	Ornithine Decarboxylase 1	Protein Coding	P11926	60	GC02M010432	26.0236
SKP2	S-Phase Kinase Associated Protein 2	Protein Coding	Q13309	57	GC05P036151	26.0207
ORC6	Origin Recognition Complex Subunit 6	Protein Coding	Q9Y5N6	50	GC16P046689	26.0171
THBS1	Thrombospondin 1	Protein Coding	P07996	59	GC15P210325	26.017
WRAP53	WD Repeat Containing Antisense To TP53	Protein Coding	Q9BUR4	51	GC17P174545	25.931
XRCC5	X-Ray Repair Cross Complementing 5	Protein Coding	P13010	57	GC02P216107	25.9124
FGF7	Fibroblast Growth Factor 7	Protein Coding	P21781	57	GC15P049423	25.8924
AREG	Amphiregulin	Protein Coding	P15514	55	GC04P074445	25.861
HDAC9	Histone Deacetylase 9	Protein Coding	Q9UKV0	63	GC07P018086	25.8361
CDH2	Cadherin 2	Protein Coding	P19022	64	GC18M040187	25.8338
FLT3	Fms Related Receptor Tyrosine Kinase 3	Protein Coding	P36888	66	GC13M028003	25.8252
CLU	Clusterin	Protein Coding	P10909	60	GC08M027596	25.8063
FADD	Fas Associated Via Death Domain	Protein Coding	Q13158	58	GC11P070203	25.7939
NSD1	Nuclear Receptor Binding SET Domain Protein 1	Protein Coding	Q96L73	56	GC05P192138	25.7937
BID	BH3 Interacting Domain Death Agonist	Protein Coding	P55957	58	GC22M017734	25.7861
SPARC	Secreted Protein Acidic And Cysteine Rich	Protein Coding	P09486	62	GC05M151661	25.7698
PDPN	Podoplanin	Protein Coding	Q86YL7	54	GC01P013583	25.7484
PPP2R1A	Protein Phosphatase 2 Scaffold Subunit Aalpha	Protein Coding	P30153	59	GC19P172122	25.7291
CTCF	CCCTC-Binding Factor	Protein Coding	P49711	59	GC16P137652	25.7226
MYD88	MYD88 Innate Immune Signal Transduction Adaptor	Protein Coding	Q99836	61	GC03P068693	25.7119
PKM	Pyruvate Kinase M1/2	Protein Coding	P14618	63	GC15M072199	25.6951
NOS2	Nitric Oxide Synthase 2	Protein Coding	P35228	61	GC17M027756	25.5691
SLC19A1	Solute Carrier Family 19 Member 1	Protein Coding	P41440	60	GC21M045493	25.5656
SRD5A2	Steroid 5 Alpha-Reductase 2	Protein Coding	P31213	54	GC02M031522	25.5565
VEGFD	Vascular Endothelial Growth Factor D	Protein Coding	O43915	53	GC0XM015345	25.5551
KRT8	Keratin 8	Protein Coding	P05787	59	GC12M052897	25.5417
RUNX2	RUNX Family Transcription Factor 2	Protein Coding	Q13950	60	GC06P199724	25.5284
BMP7	Bone Morphogenetic Protein 7	Protein Coding	P18075	60	GC20M057168	25.5189
RIPK1	Receptor Interacting Serine/Threonine Kinase 1	Protein Coding	Q13546	63	GC06P020581	25.4733
RBM33	RNA Binding Motif Protein 33	Protein Coding	Q96EV2	44	GC07P155644	25.464
IL17A	Interleukin 17A	Protein Coding	Q16552	55	GC06P052186	25.46
BCL2L11	BCL2 Like 11	Protein Coding	O43521	57	GC02P111119	25.4354
MAPK10	Mitogen-Activated Protein Kinase 10	Protein Coding	P53779	59	GC04M085990	25.4335
SERPINB4	Serpin Family B Member 4	Protein Coding	P48594	49	GC18M063637	25.4014
IGF2BP3	Insulin Like Growth Factor 2 MRNA Binding Protein 3	Protein Coding	O00425	54	GC07M023939	25.3888
LMO3	LIM Domain Only 3	Protein Coding	Q8TAP4	50	GC12M016548	25.3802
SRA1	Steroid Receptor RNA Activator 1	Protein Coding	Q9HD15	49	GC05M140537	25.3047
JAK3	Janus Kinase 3	Protein Coding	P52333	64	GC19M017824	25.2862
KLF5	KLF Transcription Factor 5	Protein Coding	Q13887	58	GC13P073054	25.2203
CSF3	Colony Stimulating Factor 3	Protein Coding	P09919	55	GC17P040015	25.2134
SNAI2	Snail Family Transcriptional Repressor 2	Protein Coding	O43623	55	GC08M048917	25.2121
BCL6	BCL6 Transcription Repressor	Protein Coding	P41182	58	GC03M187721	25.1948
LGALS3	Galectin 3	Protein Coding	P17931	57	GC14P066439	25.1229
MC1R	Melanocortin 1 Receptor	Protein Coding	Q01726	60	GC16P089912	25.0913
PLAT	Plasminogen Activator, Tissue Type	Protein Coding	P00750	62	GC08M042174	25.0735
KIF1B	Kinesin Family Member 1B	Protein Coding	O60333	55	GC01P010210	25.0709
GPER1	G Protein-Coupled Estrogen Receptor 1	Protein Coding	Q99527	54	GC07P031588	25.068
GDF15	Growth Differentiation Factor 15	Protein Coding	Q99988	56	GC19P171233	25.0321
YBX1	Y-Box Binding Protein 1	Protein Coding	P67809	54	GC01P042682	25.0224
TRIM24	Tripartite Motif Containing 24	Protein Coding	O15164	57	GC07P138460	24.9935
HLA-DQA1	Major Histocompatibility Complex, Class II, DQ Alpha 1	Protein Coding	P01909	55	GC06P199557	24.9787
MAD1L1	Mitotic Arrest Deficient 1 Like 1	Protein Coding	Q9Y6D9	58	GC07M001815	24.9688
LEP	Leptin	Protein Coding	P41159	58	GC07P128241	24.9314
TSHR	Thyroid Stimulating Hormone Receptor	Protein Coding	P16473	61	GC14P080954	24.9195
DIABLO	Diablo IAP-Binding Mitochondrial Protein	Protein Coding	Q9NR28	59	GC12M125336	24.9095
ETV6	ETS Variant Transcription Factor 6	Protein Coding	P41212	59	GC12P011649	24.9028
EPHA2	EPH Receptor A2	Protein Coding	P29317	64	GC01M016124	24.8615
SQSTM1	Sequestosome 1	Protein Coding	Q13501	61	GC05P179806	24.8428
CD24	CD24 Molecule	Protein Coding	P25063	47	GC06M106969	24.8416
RBBP8	RB Binding Protein 8, Endonuclease	Protein Coding	Q99708	56	GC18P022798	24.813
AIFM1	Apoptosis Inducing Factor Mitochondria Associated 1	Protein Coding	O95831	63	GC0XM130129	24.7992
PTK6	Protein Tyrosine Kinase 6	Protein Coding	Q13882	60	GC20M063528	24.7903
NEK2	NIMA Related Kinase 2	Protein Coding	P51955	63	GC01M211658	24.7902
GADD45A	Growth Arrest And DNA Damage Inducible Alpha	Protein Coding	P24522	55	GC01P067685	24.7867
ALDH2	Aldehyde Dehydrogenase 2 Family Member	Protein Coding	P05091	63	GC12P111766	24.7641
BIRC2	Baculoviral IAP Repeat Containing 2	Protein Coding	Q13490	61	GC11P102347	24.7568
TNFRSF1A	TNF Receptor Superfamily Member 1A	Protein Coding	P19438	61	GC12M006328	24.7462
ACVR1B	Activin A Receptor Type 1B	Protein Coding	P36896	60	GC12P051951	24.7292
AHR	Aryl Hydrocarbon Receptor	Protein Coding	P35869	60	GC07P016916	24.7045
KRT18	Keratin 18	Protein Coding	P05783	62	GC12P086837	24.6507
TGFB3	Transforming Growth Factor Beta 3	Protein Coding	P10600	59	GC14M075958	24.6233
FGF3	Fibroblast Growth Factor 3	Protein Coding	P11487	57	GC11M146347	24.6185
LEF1	Lymphoid Enhancer Binding Factor 1	Protein Coding	Q9UJU2	61	GC04M108047	24.5704
STAT6	Signal Transducer And Activator Of Transcription 6	Protein Coding	P42226	64	GC12M057095	24.546
ID1	Inhibitor Of DNA Binding 1	Protein Coding	P41134	53	GC20P059307	24.5343
COMT	Catechol-O-Methyltransferase	Protein Coding	P21964	63	GC22P019941	24.5207
PDCD4	Programmed Cell Death 4	Protein Coding	Q53EL6	55	GC10P110871	24.5201
IFNA1	Interferon Alpha 1	Protein Coding	P01562	51	GC09P022195	24.4886
PLK1	Polo Like Kinase 1	Protein Coding	P53350	64	GC16P136496	24.4743
HDAC4	Histone Deacetylase 4	Protein Coding	P56524	64	GC02M239048	24.4713
IDO1	Indoleamine 2,3-Dioxygenase 1	Protein Coding	P14902	59	GC08P046425	24.4538
MTDH	Metadherin	Protein Coding	Q86UE4	51	GC08P097644	24.4498
TFAP2A	Transcription Factor AP-2 Alpha	Protein Coding	P05549	60	GC06M010393	24.4441
CHD1	Chromodomain Helicase DNA Binding Protein 1	Protein Coding	O14646	55	GC05M098853	24.41
LRRK2	Leucine Rich Repeat Kinase 2	Protein Coding	Q5S007	61	GC12P040196	24.4063
LRRC56	Leucine Rich Repeat Containing 56	Protein Coding	Q8IYG6	46	GC11P024714	24.389
CRP	C-Reactive Protein	Protein Coding	P02741	58	GC01M169920	24.3888
ATP7B	ATPase Copper Transporting Beta	Protein Coding	P35670	61	GC13M051930	24.3861
NKX3-1	NK3 Homeobox 1	Protein Coding	Q99801	54	GC08M023678	24.3672
PDCD1LG2	Programmed Cell Death 1 Ligand 2	Protein Coding	Q9BQ51	56	GC09P005510	24.3565
PDGFB	Platelet Derived Growth Factor Subunit B	Protein Coding	P01127	63	GC22M091586	24.3279
SF3B1	Splicing Factor 3b Subunit 1	Protein Coding	O75533	57	GC02M197504	24.2704
HFE	Homeostatic Iron Regulator	Protein Coding	Q30201	57	GC06P026087	24.2661
TRRAP	Transformation/Transcription Domain Associated Protein	Protein Coding	Q9Y4A5	57	GC07P098877	24.26
CDC14C	Cell Division Cycle 14C	Protein Coding	A4D256	31	GC07P052806	24.22
MED12	Mediator Complex Subunit 12	Protein Coding	Q93074	56	GC0XP071118	24.207
CDC25C	Cell Division Cycle 25C	Protein Coding	P30307	61	GC05M138285	24.1968
CKS1B	CDC28 Protein Kinase Regulatory Subunit 1B	Protein Coding	P61024	54	GC01P154974	24.1897
PRF1	Perforin 1	Protein Coding	P14222	60	GC10M072689	24.1833
SCN7A	Sodium Voltage-Gated Channel Alpha Subunit 7	Protein Coding	Q01118	55	GC02M166403	24.1787
PTPRJ	Protein Tyrosine Phosphatase Receptor Type J	Protein Coding	Q12913	60	GC11P049956	24.1731
CCL5	C-C Motif Chemokine Ligand 5	Protein Coding	P13501	56	GC17M035871	24.1616
CD40	CD40 Molecule	Protein Coding	P25942	63	GC20P046118	24.1584
MYB	MYB Proto-Oncogene, Transcription Factor	Protein Coding	P10242	62	GC06P135181	24.1491
MTR	5-Methyltetrahydrofolate-Homocysteine Methyltransferase	Protein Coding	Q99707	59	GC01P236795	24.1451
EXO1	Exonuclease 1	Protein Coding	Q9UQ84	56	GC01P241847	24.1191
MAP3K7	Mitogen-Activated Protein Kinase Kinase Kinase 7	Protein Coding	O43318	62	GC06M090513	24.1049
MMP3	Matrix Metallopeptidase 3	Protein Coding	P08254	62	GC11M102835	24.0909
CASP7	Caspase 7	Protein Coding	P55210	61	GC10P113679	24.0703
BTK	Bruton Tyrosine Kinase	Protein Coding	Q06187	66	GC0XM101349	24.0466
GRB2	Growth Factor Receptor Bound Protein 2	Protein Coding	P62993	60	GC17M075318	24.0317
TUBB3	Tubulin Beta 3 Class III	Protein Coding	Q13509	63	GC16P138730	23.9794
PIK3CB	Phosphatidylinositol-4,5-Bisphosphate 3-Kinase Catalytic Subunit Beta	Protein Coding	P42338	61	GC03M138652	23.943
RRAS2	RAS Related 2	Protein Coding	P62070	60	GC11M018276	23.9395
LDHA	Lactate Dehydrogenase A	Protein Coding	P00338	63	GC11P018394	23.9368
ATG5	Autophagy Related 5	Protein Coding	Q9H1Y0	58	GC06M106045	23.9233
PAX5	Paired Box 5	Protein Coding	Q02548	60	GC09M037328	23.9076
CBS	Cystathionine Beta-Synthase	Protein Coding	P35520	63	GC21M043053	23.8592
PTPN3	Protein Tyrosine Phosphatase Non-Receptor Type 3	Protein Coding	P26045	54	GC09M109375	23.8142
IL33	Interleukin 33	Protein Coding	O95760	53	GC09P011269	23.8056
IKBKB	Inhibitor Of Nuclear Factor Kappa B Kinase Subunit Beta	Protein Coding	O14920	66	GC08P042271	23.7871
CHUK	Component Of Inhibitor Of Nuclear Factor Kappa B Kinase Complex	Protein Coding	O15111	63	GC10M100698	23.7868
ETV4	ETS Variant Transcription Factor 4	Protein Coding	P43268	54	GC17M043527	23.7795
CSF2	Colony Stimulating Factor 2	Protein Coding	P04141	58	GC05P132073	23.7713
NUP62CL	Nucleoporin 62 C-Terminal Like	Protein Coding	Q9H1M0	39	GC0XM107123	23.7712
BAD	BCL2 Associated Agonist Of Cell Death	Protein Coding	Q92934	57	GC11M146126	23.7388
MUC4	Mucin 4, Cell Surface Associated	Protein Coding	Q99102	51	GC03M195746	23.7234
KDM4B	Lysine Demethylase 4B	Protein Coding	O94953	58	GC19P004969	23.7096
HDAC6	Histone Deacetylase 6	Protein Coding	Q9UBN7	66	GC0XP048801	23.6986
RAC1	Rac Family Small GTPase 1	Protein Coding	P63000	61	GC07P031790	23.689
DDX3X	DEAD-Box Helicase 3 X-Linked	Protein Coding	O00571	61	GC0XP041333	23.6714
NANOG	Nanog Homeobox	Protein Coding	Q9H9S0	50	GC12P007787	23.6693
CALR	Calreticulin	Protein Coding	P27797	64	GC19P012938	23.6384
GNA11	G Protein Subunit Alpha 11	Protein Coding	P29992	60	GC19P003094	23.5864
CCR7	C-C Motif Chemokine Receptor 7	Protein Coding	P32248	57	GC17M104691	23.5804
DKC1	Dyskerin Pseudouridine Synthase 1	Protein Coding	O60832	59	GC0XP154762	23.5803
ZNF276	Zinc Finger Protein 276	Protein Coding	Q8N554	47	GC16P089720	23.5775
KITLG	KIT Ligand	Protein Coding	P21583	60	GC12M088492	23.5767
JUP	Junction Plakoglobin	Protein Coding	P14923	60	GC17M104727	23.5758
TNFSF11	TNF Superfamily Member 11	Protein Coding	O14788	61	GC13P042562	23.5523
LDLR	Low Density Lipoprotein Receptor	Protein Coding	P01130	64	GC19P170942	23.535
FSCN1	Fascin Actin-Bundling Protein 1	Protein Coding	Q16658	57	GC07P005592	23.5134
FGF4	Fibroblast Growth Factor 4	Protein Coding	P08620	57	GC11M146346	23.5079
KAT7	Lysine Acetyltransferase 7	Protein Coding	O95251	57	GC17P049788	23.5066
PTGER2	Prostaglandin E Receptor 2	Protein Coding	P43116	61	GC14P052314	23.4938
PML	PML Nuclear Body Scaffold	Protein Coding	P29590	58	GC15P073994	23.4903
CXCL1	C-X-C Motif Chemokine Ligand 1	Protein Coding	P09341	56	GC04P073869	23.4871
PRKACA	Protein Kinase CAMP-Activated Catalytic Subunit Alpha	Protein Coding	P17612	65	GC19M115794	23.4812
MME	Membrane Metalloendopeptidase	Protein Coding	P08473	62	GC03P155024	23.4575
RABL3	RAB, Member Of RAS Oncogene Family Like 3	Protein Coding	Q5HYI8	46	GC03M120686	23.3932
YWHAE	Tyrosine 3-Monooxygenase/Tryptophan 5-Monooxygenase Activation Protein Epsilon	Protein Coding	P62258	63	GC17M103434	23.3917
HAVCR2	Hepatitis A Virus Cellular Receptor 2	Protein Coding	Q8TDQ0	58	GC05M157063	23.3903
TNFRSF11A	TNF Receptor Superfamily Member 11a	Protein Coding	Q9Y6Q6	58	GC18P062325	23.3528
DIS3L2	DIS3 Like 3''-5'' Exoribonuclease 2	Protein Coding	Q8IYB7	53	GC02P231961	23.3219
HSPD1	Heat Shock Protein Family D (Hsp60) Member 1	Protein Coding	P10809	61	GC02M197486	23.3203
EFNA1	Ephrin A1	Protein Coding	P20827	56	GC01P155127	23.3085
GEN1	GEN1 Holliday Junction 5'' Flap Endonuclease	Protein Coding	Q17RS7	50	GC02P017754	23.3046
IRS1	Insulin Receptor Substrate 1	Protein Coding	P35568	60	GC02M226731	23.3017
POSTN	Periostin	Protein Coding	Q15063	56	GC13M037562	23.2919
CYP2E1	Cytochrome P450 Family 2 Subfamily E Member 1	Protein Coding	P05181	58	GC10P133520	23.283
TGFBR3	Transforming Growth Factor Beta Receptor 3	Protein Coding	Q03167	60	GC01M091680	23.2702
ABCA1	ATP Binding Cassette Subfamily A Member 1	Protein Coding	O95477	61	GC09M104781	23.2471
APAF1	Apoptotic Peptidase Activating Factor 1	Protein Coding	O14727	60	GC12P098645	23.2462
SCUBE3	Signal Peptide, CUB Domain And EGF Like Domain Containing 3	Protein Coding	Q8IX30	52	GC06P199636	23.2375
KRT5	Keratin 5	Protein Coding	P13647	57	GC12M052514	23.2256
NLRP3	NLR Family Pyrin Domain Containing 3	Protein Coding	Q96P20	61	GC01P247741	23.2212
FAT4	FAT Atypical Cadherin 4	Protein Coding	Q6V0I7	51	GC04P125315	23.2133
PTPRD	Protein Tyrosine Phosphatase Receptor Type D	Protein Coding	P23468	58	GC09M008307	23.2067
LIG4	DNA Ligase 4	Protein Coding	P49917	60	GC13M108207	23.206
PTK2B	Protein Tyrosine Kinase 2 Beta	Protein Coding	Q14289	62	GC08P027341	23.1997
MSMB	Microseminoprotein Beta	Protein Coding	P08118	52	GC10M046033	23.1882
ING1	Inhibitor Of Growth Family Member 1	Protein Coding	Q9UK53	55	GC13P110712	23.1716
LOX	Lysyl Oxidase	Protein Coding	P28300	60	GC05M122063	23.165
FLNB	Filamin B	Protein Coding	O75369	60	GC03P058008	23.1604
CD36	CD36 Molecule (CD36 Blood Group)	Protein Coding	P16671	63	GC07P080369	23.1361
ABCC2	ATP Binding Cassette Subfamily C Member 2	Protein Coding	Q92887	60	GC10P099782	23.1276
HLA-G	Major Histocompatibility Complex, Class I, G	Protein Coding	P17693	57	GC06P199480	23.1249
FUS	FUS RNA Binding Protein	Protein Coding	P35637	57	GC16P031180	23.0983
MAGEA3	MAGE Family Member A3	Protein Coding	P43357	50	GC0XP152698	23.0484
S100A4	S100 Calcium Binding Protein A4	Protein Coding	P26447	57	GC01M153543	23.0332
TCF3	Transcription Factor 3	Protein Coding	P15923	58	GC19M001609	23.0324
PRSS1	Serine Protease 1	Protein Coding	P07477	57	GC07P170526	23.0257
MED1	Mediator Complex Subunit 1	Protein Coding	Q15648	55	GC17M039404	22.9905
EWSR1	EWS RNA Binding Protein 1	Protein Coding	Q01844	57	GC22P102362	22.9756
CDH3	Cadherin 3	Protein Coding	P22223	59	GC16P137704	22.9695
ZKSCAN1	Zinc Finger With KRAB And SCAN Domains 1	Protein Coding	P17029	50	GC07P100015	22.9686
CYLD	CYLD Lysine 63 Deubiquitinase	Protein Coding	Q9NQC7	60	GC16P050742	22.9384
EPAS1	Endothelial PAS Domain Protein 1	Protein Coding	Q99814	63	GC02P046293	22.9362
EXOC2	Exocyst Complex Component 2	Protein Coding	Q96KP1	52	GC06M000485	22.9269
DDR1	Discoidin Domain Receptor Tyrosine Kinase 1	Protein Coding	Q08345	58	GC06P199511	22.9019
GLI2	GLI Family Zinc Finger 2	Protein Coding	P10070	60	GC02P120735	22.8968
RAD54B	RAD54 Homolog B	Protein Coding	Q9Y620	52	GC08M094371	22.8818
LAMA5	Laminin Subunit Alpha 5	Protein Coding	O15230	56	GC20M062307	22.857
HK2	Hexokinase 2	Protein Coding	P52789	58	GC02P076124	22.8426
XPO1	Exportin 1	Protein Coding	O14980	60	GC02M061476	22.8288
MMP13	Matrix Metallopeptidase 13	Protein Coding	P45452	62	GC11M102942	22.742
ELANE	Elastase, Neutrophil Expressed	Protein Coding	P08246	63	GC19P170492	22.7388
MPO	Myeloperoxidase	Protein Coding	P05164	65	GC17M058269	22.7367
WNT1	Wnt Family Member 1	Protein Coding	P04628	59	GC12P086651	22.7271
AMER1	APC Membrane Recruitment Protein 1	Protein Coding	Q5JTC6	48	GC0XM064185	22.7145
SOCS3	Suppressor Of Cytokine Signaling 3	Protein Coding	O14543	57	GC17M078356	22.6938
ATF3	Activating Transcription Factor 3	Protein Coding	P18847	57	GC01P212565	22.6934
PTGS1	Prostaglandin-Endoperoxide Synthase 1	Protein Coding	P23219	61	GC09P122370	22.6902
MACC1	MET Transcriptional Regulator MACC1	Protein Coding	Q6ZN28	45	GC07M020140	22.6872
PLA2G2A	Phospholipase A2 Group IIA	Protein Coding	P14555	60	GC01M019975	22.6664
TP53BP1	Tumor Protein P53 Binding Protein 1	Protein Coding	Q12888	57	GC15M043403	22.6639
ICAM1	Intercellular Adhesion Molecule 1	Protein Coding	P05362	62	GC19P170923	22.6499
THADA	THADA Armadillo Repeat Containing	Protein Coding	Q6YHU6	49	GC02M043319	22.6439
SUZ12	SUZ12 Polycomb Repressive Complex 2 Subunit	Protein Coding	Q15022	54	GC17P175184	22.6399
HDAC2	Histone Deacetylase 2	Protein Coding	Q92769	66	GC06M113933	22.584
SMARCA2	SWI/SNF Related BAF Chromatin Remodeling Complex Subunit ATPase 2	Protein Coding	P51531	63	GC09P001980	22.5809
RPS6KB1	Ribosomal Protein S6 Kinase B1	Protein Coding	P23443	63	GC17P059893	22.5464
MCM3	Minichromosome Maintenance Complex Component 3	Protein Coding	P25205	58	GC06M052264	22.5439
HSPA4	Heat Shock Protein Family A (Hsp70) Member 4	Protein Coding	P34932	55	GC05P133051	22.5403
TCF7	Transcription Factor 7	Protein Coding	P36402	55	GC05P135328	22.5202
HOXA5	Homeobox A5	Protein Coding	P20719	53	GC07M028330	22.5177
PRKCD	Protein Kinase C Delta	Protein Coding	Q05655	65	GC03P053156	22.5143
TPX2	TPX2 Microtubule Nucleation Factor	Protein Coding	Q9ULW0	54	GC20P031739	22.5124
RRM1	Ribonucleotide Reductase Catalytic Subunit M1	Protein Coding	P23921	63	GC11P024873	22.5092
CEBPB	CCAAT Enhancer Binding Protein Beta	Protein Coding	P17676	58	GC20P050190	22.491
INSR	Insulin Receptor	Protein Coding	P06213	66	GC19M007112	22.4739
XRCC4	X-Ray Repair Cross Complementing 4	Protein Coding	Q13426	56	GC05P083077	22.4722
HSF1	Heat Shock Transcription Factor 1	Protein Coding	Q00613	59	GC08P144291	22.4671
E2F3	E2F Transcription Factor 3	Protein Coding	O00716	55	GC06P021536	22.4668
CD46	CD46 Molecule	Protein Coding	P15529	60	GC01P207752	22.4365
ACTB	Actin Beta	Protein Coding	P60709	63	GC07M005984	22.4357
FOXE1	Forkhead Box E1	Protein Coding	O00358	51	GC09P097853	22.4203
CYP3A4	Cytochrome P450 Family 3 Subfamily A Member 4	Protein Coding	P08684	62	GC07M107343	22.3907
CCN2	Cellular Communication Network Factor 2	Protein Coding	P29279	59	GC06M131948	22.3749
EIF4E	Eukaryotic Translation Initiation Factor 4E	Protein Coding	P06730	61	GC04M098879	22.3743
EPHA3	EPH Receptor A3	Protein Coding	P29320	60	GC03P089077	22.3706
EPOR	Erythropoietin Receptor	Protein Coding	P19235	61	GC19M011377	22.3565
PTPRC	Protein Tyrosine Phosphatase Receptor Type C	Protein Coding	P08575	64	GC01P198607	22.34
IFI27	Interferon Alpha Inducible Protein 27	Protein Coding	P40305	50	GC14P094104	22.3317
PLCG1	Phospholipase C Gamma 1	Protein Coding	P19174	63	GC20P041136	22.2703
B2M	Beta-2-Microglobulin	Protein Coding	P61769	62	GC15P044711	22.2703
PELP1	Proline, Glutamate And Leucine Rich Protein 1	Protein Coding	Q8IZL8	51	GC17M004669	22.2365
TNFAIP3	TNF Alpha Induced Protein 3	Protein Coding	P21580	61	GC06P137866	22.1823
MSLN	Mesothelin	Protein Coding	Q13421	55	GC16P135887	22.1501
RHOBTB2	Rho Related BTB Domain Containing 2	Protein Coding	Q9BYZ6	51	GC08P026952	22.1363
EIF4EBP1	Eukaryotic Translation Initiation Factor 4E Binding Protein 1	Protein Coding	Q13541	60	GC08P045884	22.1258
CALCA	Calcitonin Related Polypeptide Alpha	Protein Coding	P06881	56	GC11M014966	22.1146
IL7	Interleukin 7	Protein Coding	P13232	55	GC08M078689	22.1088
GAPDH	Glyceraldehyde-3-Phosphate Dehydrogenase	Protein Coding	P04406	64	GC12P085713	22.1002
CDKN2C	Cyclin Dependent Kinase Inhibitor 2C	Protein Coding	P42773	57	GC01P050960	22.0945
KIF4A	Kinesin Family Member 4A	Protein Coding	O95239	52	GC0XP070290	22.0904
TNFRSF8	TNF Receptor Superfamily Member 8	Protein Coding	P28908	56	GC01P012063	22.0729
CAGE1	Cancer Antigen 1	Protein Coding	Q8TC20	45	GC06M007326	22.0683
GNAQ	G Protein Subunit Alpha Q	Protein Coding	P50148	61	GC09M077716	22.058
KRT14	Keratin 14	Protein Coding	P02533	58	GC17M041582	22.0484
FTO	FTO Alpha-Ketoglutarate Dependent Dioxygenase	Protein Coding	Q9C0B1	58	GC16P137301	22.0307
TRIM28	Tripartite Motif Containing 28	Protein Coding	Q13263	57	GC19P172425	22.0294
PTCH2	Patched 2	Protein Coding	Q9Y6C5	57	GC01M044819	22.0246
SOD1	Superoxide Dismutase 1	Protein Coding	P00441	66	GC21P031659	22.0048
PARD3	Par-3 Family Cell Polarity Regulator	Protein Coding	Q8TEW0	54	GC10M037993	21.9835
U2AF1	U2 Small Nuclear RNA Auxiliary Factor 1	Protein Coding	Q01081	55	GC21M043092	21.9745
UBAP2	Ubiquitin Associated Protein 2	Protein Coding	Q5T6F2	48	GC09M033921	21.9527
PHB2	Prohibitin 2	Protein Coding	Q99623	56	GC12M006965	21.9482
IRS2	Insulin Receptor Substrate 2	Protein Coding	Q9Y4H2	58	GC13M109752	21.9338
CD276	CD276 Molecule	Protein Coding	Q5ZPR3	55	GC15P073683	21.9256
ENO2	Enolase 2	Protein Coding	P09104	60	GC12P006913	21.9003
STAG2	STAG2 Cohesin Complex Component	Protein Coding	Q8N3U4	57	GC0XP123960	21.8924
ABCC6	ATP Binding Cassette Subfamily C Member 6	Protein Coding	O95255	60	GC16M055712	21.884
FOXP1	Forkhead Box P1	Protein Coding	Q9H334	57	GC03M070954	21.8635
MAML1	Mastermind Like Transcriptional Coactivator 1	Protein Coding	Q92585	53	GC05P179732	21.8622
MUC2	Mucin 2, Oligomeric Mucus/Gel-Forming	Protein Coding	Q02817	52	GC11P001074	21.8577
GDF3	Growth Differentiation Factor 3	Protein Coding	Q9NR23	51	GC12M007689	21.8438
LATS1	Large Tumor Suppressor Kinase 1	Protein Coding	O95835	57	GC06M149658	21.8369
EED	Embryonic Ectoderm Development	Protein Coding	O75530	55	GC11P130877	21.8347
HMOX1	Heme Oxygenase 1	Protein Coding	P09601	64	GC22P035380	21.8181
FGF9	Fibroblast Growth Factor 9	Protein Coding	P31371	56	GC13P021671	21.8141
ADAM17	ADAM Metallopeptidase Domain 17	Protein Coding	P78536	63	GC02M009488	21.7752
CD40LG	CD40 Ligand	Protein Coding	P29965	62	GC0XP136649	21.7559
FBXO11	F-Box Protein 11	Protein Coding	Q86XK2	53	GC02M047789	21.7531
RPS27A	Ribosomal Protein S27a	Protein Coding	P62979	55	GC02P056451	21.7268
HBEGF	Heparin Binding EGF Like Growth Factor	Protein Coding	Q99075	57	GC05M140332	21.6563
MAP3K8	Mitogen-Activated Protein Kinase Kinase Kinase 8	Protein Coding	P41279	58	GC10P031523	21.6301
LAMC2	Laminin Subunit Gamma 2	Protein Coding	Q13753	59	GC01P183186	21.6178
ADAM9	ADAM Metallopeptidase Domain 9	Protein Coding	Q13443	61	GC08P038996	21.6176
ACVR1	Activin A Receptor Type 1	Protein Coding	Q04771	63	GC02M157736	21.6166
RACK1	Receptor For Activated C Kinase 1	Protein Coding	P63244	55	GC05M184048	21.5887
RAD21	RAD21 Cohesin Complex Component	Protein Coding	O60216	57	GC08M116846	21.5843
ITGA6	Integrin Subunit Alpha 6	Protein Coding	P23229	61	GC02P172246	21.5816
BLTP2	Bridge-Like Lipid Transfer Protein Family Member 2	Protein Coding	Q14667	44	GC17M105892	21.578
TG	Thyroglobulin	Protein Coding	P01266	56	GC08P132866	21.5651
SKIL	SKI Like Proto-Oncogene	Protein Coding	P12757	54	GC03P170357	21.5605
CCR5	C-C Motif Chemokine Receptor 5	Protein Coding	P51681	59	GC03P069070	21.5528
XBP1	X-Box Binding Protein 1	Protein Coding	P17861	58	GC22M028794	21.5413
UVRAG	UV Radiation Resistance Associated	Protein Coding	Q9P2Y5	53	GC11P075815	21.5394
ZFR	Zinc Finger RNA Binding Protein	Protein Coding	Q96KR1	49	GC05M032390	21.5329
INHBA	Inhibin Subunit Beta A	Protein Coding	P08476	57	GC07M041670	21.5314
LETMD1	LETM1 Domain Containing 1	Protein Coding	Q6P1Q0	47	GC12P051047	21.5232
LGALS1	Galectin 1	Protein Coding	P09382	56	GC22P037675	21.5052
STMN1	Stathmin 1	Protein Coding	P16949	57	GC01M025884	21.5047
CDH13	Cadherin 13	Protein Coding	P55290	58	GC16P082626	21.4934
NFATC1	Nuclear Factor Of Activated T Cells 1	Protein Coding	O95644	61	GC18P079395	21.4919
DSG2	Desmoglein 2	Protein Coding	Q14126	56	GC18P031498	21.4887
HABP2	Hyaluronan Binding Protein 2	Protein Coding	Q14520	58	GC10P113550	21.4762
CIZ1	CDKN1A Interacting Zinc Finger Protein 1	Protein Coding	Q9ULV3	48	GC09M134693	21.465
FANCB	FA Complementation Group B	Protein Coding	Q8NB91	52	GC0XM018564	21.46
PSTPIP1	Proline-Serine-Threonine Phosphatase Interacting Protein 1	Protein Coding	O43586	55	GC15P076993	21.4375
PAK1	P21 (RAC1) Activated Kinase 1	Protein Coding	Q13153	63	GC11M077321	21.4373
CBFB	Core-Binding Factor Subunit Beta	Protein Coding	Q13951	58	GC16P137604	21.4355
ZNF609	Zinc Finger Protein 609	Protein Coding	O15014	45	GC15P218425	21.4296
YTHDC2	YTH N6-Methyladenosine RNA Binding Protein C2	Protein Coding	Q9H6S0	51	GC05P113513	21.4164
MECOM	MDS1 And EVI1 Complex Locus	Protein Coding	Q03112	60	GC03M169083	21.3954
ACD	ACD Shelterin Complex Subunit And Telomerase Recruitment Factor	Protein Coding	Q96AP0	54	GC16M076508	21.3933
NCOR2	Nuclear Receptor Corepressor 2	Protein Coding	Q9Y618	56	GC12M124324	21.3724
MAP1LC3A	Microtubule Associated Protein 1 Light Chain 3 Alpha	Protein Coding	Q9H492	54	GC20P034546	21.3688
TFDP1	Transcription Factor Dp-1	Protein Coding	Q14186	55	GC13P113584	21.35
ANXA1	Annexin A1	Protein Coding	P04083	60	GC09P087205	21.3404
NOG	Noggin	Protein Coding	Q13253	59	GC17P056593	21.3295
USP7	Ubiquitin Specific Peptidase 7	Protein Coding	Q93009	61	GC16M008892	21.3253
PIK3R2	Phosphoinositide-3-Kinase Regulatory Subunit 2	Protein Coding	O00459	61	GC19P018153	21.3229
CLDN1	Claudin 1	Protein Coding	O95832	58	GC03M190305	21.3206
SYNE1	Spectrin Repeat Containing Nuclear Envelope Protein 1	Protein Coding	Q8NF91	52	GC06M152121	21.3063
NCAM1	Neural Cell Adhesion Molecule 1	Protein Coding	P13591	61	GC11P112961	21.2955
EZR	Ezrin	Protein Coding	P15311	59	GC06M158765	21.2922
ING4	Inhibitor Of Growth Family Member 4	Protein Coding	Q9UNL4	51	GC12M006650	21.2884
PKHD1	PKHD1 Ciliary IPT Domain Containing Fibrocystin/Polyductin	Protein Coding	P08F94	50	GC06M115273	21.2877
CHGA	Chromogranin A	Protein Coding	P10645	56	GC14P097065	21.2743
IL3	Interleukin 3	Protein Coding	P08700	57	GC05P132060	21.2505
ROBO1	Roundabout Guidance Receptor 1	Protein Coding	Q9Y6N7	57	GC03M078597	21.2475
ZNF224	Zinc Finger Protein 224	Protein Coding	Q9NZL3	47	GC19P044094	21.245
NOTCH4	Notch Receptor 4	Protein Coding	Q99466	59	GC06M114987	21.1982
CLDN7	Claudin 7	Protein Coding	O95471	53	GC17M007259	21.1638
TRB	T Cell Receptor Beta Locus	Protein Coding	P0DSE2	29	GC07P172478	21.1535
VEGFB	Vascular Endothelial Growth Factor B	Protein Coding	P49765	56	GC11P064234	21.1181
CDC27	Cell Division Cycle 27	Protein Coding	P30260	54	GC17M047117	21.0993
IL6R	Interleukin 6 Receptor	Protein Coding	P08887	63	GC01P154405	21.0881
HIC1	HIC ZBTB Transcriptional Repressor 1	Protein Coding	Q14526	53	GC17P002054	21.0591
GREP1	Glycine Rich Extracellular Protein 1	Protein Coding	A0A0J9YXV3	23	GC16P139085	21.0552
LCN2	Lipocalin 2	Protein Coding	P80188	58	GC09P128149	21.0506
NRP1	Neuropilin 1	Protein Coding	O14786	62	GC10M033177	21.0352
CD80	CD80 Molecule	Protein Coding	P33681	56	GC03M119524	21.0329
PECAM1	Platelet And Endothelial Cell Adhesion Molecule 1	Protein Coding	P16284	54	GC17M064319	21.0285
ARAF	A-Raf Proto-Oncogene, Serine/Threonine Kinase	Protein Coding	P10398	60	GC0XP062404	21.0281
ANXA5	Annexin A5	Protein Coding	P08758	59	GC04M121667	21.0241
TINF2	TERF1 Interacting Nuclear Factor 2	Protein Coding	Q9BSI4	53	GC14M029717	21.0224
IGFBP1	Insulin Like Growth Factor Binding Protein 1	Protein Coding	P08833	55	GC07P052768	21.0121
CXCR2	C-X-C Motif Chemokine Receptor 2	Protein Coding	P25025	63	GC02P218125	21.0118
INS	Insulin	Protein Coding	P01308	60	GC11M002159	21.0103
REV3L	REV3 Like, DNA Directed Polymerase Zeta Catalytic Subunit	Protein Coding	O60673	56	GC06M111299	21.003
EIF2AK3	Eukaryotic Translation Initiation Factor 2 Alpha Kinase 3	Protein Coding	Q9NZJ5	63	GC02M088556	20.9964
EPO	Erythropoietin	Protein Coding	P01588	54	GC07P100720	20.9533
CD4	CD4 Molecule	Protein Coding	P01730	63	GC12P006786	20.9438
EEF1A1	Eukaryotic Translation Elongation Factor 1 Alpha 1	Protein Coding	P68104	57	GC06M115485	20.9327
LZTS1	Leucine Zipper Tumor Suppressor 1	Protein Coding	Q9Y250	49	GC08M020246	20.9212
HSPA1A	Heat Shock Protein Family A (Hsp70) Member 1A	Protein Coding	P0DMV8	60	GC06P199545	20.9203
MFN2	Mitofusin 2	Protein Coding	O95140	60	GC01P011980	20.9055
TUBB	Tubulin Beta Class I	Protein Coding	P07437	61	GC06P199508	20.8807
MXRA5	Matrix Remodeling Associated 5	Protein Coding	Q9NR99	45	GC0XM003308	20.879
BBC3	BCL2 Binding Component 3	Protein Coding	Q96PG8	53	GC19M047220	20.8674
NQO2	N-Ribosyldihydronicotinamide:Quinone Dehydrogenase 2	Protein Coding	P16083	57	GC06P020569	20.8548
WFDC2	WAP Four-Disulfide Core Domain 2	Protein Coding	Q14508	51	GC20P045469	20.8452
RRAS	RAS Related	Protein Coding	P10301	54	GC19M049635	20.8261
SBDS	SBDS Ribosome Maturation Factor	Protein Coding	Q9Y3A5	54	GC07M066987	20.8183
EREG	Epiregulin	Protein Coding	O14944	53	GC04P074366	20.8168
APP	Amyloid Beta Precursor Protein	Protein Coding	P05067	63	GC21M025880	20.8149
SULF1	Sulfatase 1	Protein Coding	Q8IWU6	53	GC08P069466	20.7961
USP28	Ubiquitin Specific Peptidase 28	Protein Coding	Q96RU2	52	GC11M113797	20.7894
BNIP3	BCL2 Interacting Protein 3	Protein Coding	Q12983	54	GC10M131966	20.7853
MAGI2	Membrane Associated Guanylate Kinase, WW And PDZ Domain Containing 2	Protein Coding	Q86UL8	54	GC07M078017	20.7575
CD70	CD70 Molecule	Protein Coding	P32970	55	GC19M115507	20.7544
TFRC	Transferrin Receptor	Protein Coding	P02786	63	GC03M196871	20.7533
WNT4	Wnt Family Member 4	Protein Coding	P56705	59	GC01M041106	20.7504
ST14	ST14 Transmembrane Serine Protease Matriptase	Protein Coding	Q9Y5Y6	60	GC11P130159	20.7187
ACVR2A	Activin A Receptor Type 2A	Protein Coding	P27037	59	GC02P147844	20.7143
SLTM	SAFB Like Transcription Modulator	Protein Coding	Q9NWH9	43	GC15M058879	20.7098
NDRG1	N-Myc Downstream Regulated 1	Protein Coding	Q92597	57	GC08M133237	20.6914
PRC1	Protein Regulator Of Cytokinesis 1	Protein Coding	O43663	50	GC15M090966	20.69
DSP	Desmoplakin	Protein Coding	P15924	62	GC06P007541	20.6645
DMD	Dystrophin	Protein Coding	P11532	57	GC0XM031097	20.6487
PDK1	Pyruvate Dehydrogenase Kinase 1	Protein Coding	Q15118	60	GC02P172555	20.5767
KRT17	Keratin 17	Protein Coding	Q04695	57	GC17M041619	20.561
EDNRA	Endothelin Receptor Type A	Protein Coding	P25101	61	GC04P147480	20.5451
TAP1	Transporter 1, ATP Binding Cassette Subfamily B Member	Protein Coding	Q03518	61	GC06M115021	20.5358
ZFP36	ZFP36 Ring Finger Protein	Protein Coding	P26651	48	GC19P039406	20.5248
FGF1	Fibroblast Growth Factor 1	Protein Coding	P05230	60	GC05M142555	20.5164
HNRNPK	Heterogeneous Nuclear Ribonucleoprotein K	Protein Coding	P61978	58	GC09M133228	20.4994
FOSL1	FOS Like 1, AP-1 Transcription Factor Subunit	Protein Coding	P15407	57	GC11M146209	20.4971
NFKB2	Nuclear Factor Kappa B Subunit 2	Protein Coding	Q00653	65	GC10P102394	20.4953
PIK3R3	Phosphoinositide-3-Kinase Regulatory Subunit 3	Protein Coding	Q92569	58	GC01M046041	20.4708
MIF	Macrophage Migration Inhibitory Factor	Protein Coding	P14174	60	GC22P023894	20.4582
CTSB	Cathepsin B	Protein Coding	P07858	63	GC08M011842	20.4485
CCNA1	Cyclin A1	Protein Coding	P78396	54	GC13P036431	20.4208
DEK	DEK Proto-Oncogene	Protein Coding	P35659	54	GC06M018224	20.4003
REST	RE1 Silencing Transcription Factor	Protein Coding	Q13127	54	GC04P056907	20.3934
CD9	CD9 Molecule	Protein Coding	P21926	57	GC12P085684	20.3833
UBE3A	Ubiquitin Protein Ligase E3A	Protein Coding	Q05086	60	GC15M025333	20.3833
VCAN	Versican	Protein Coding	P13611	58	GC05P083471	20.3818
UIMC1	Ubiquitin Interaction Motif Containing 1	Protein Coding	Q96RL1	53	GC05M183868	20.3762
TRAF3	TNF Receptor Associated Factor 3	Protein Coding	Q13114	58	GC14P122674	20.3618
HELZ	Helicase With Zinc Finger	Protein Coding	P42694	46	GC17M067070	20.3615
MYH11	Myosin Heavy Chain 11	Protein Coding	P35749	58	GC16M055700	20.3197
APOB	Apolipoprotein B	Protein Coding	P04114	58	GC02M020956	20.3172
BDNF	Brain Derived Neurotrophic Factor	Protein Coding	P23560	62	GC11M027654	20.3148
ACTC1	Actin Alpha Cardiac Muscle 1	Protein Coding	P68032	57	GC15M034790	20.3119
SDC1	Syndecan 1	Protein Coding	P18827	55	GC02M020200	20.3092
TPM1	Tropomyosin 1	Protein Coding	P09493	60	GC15P218417	20.304
RECK	Reversion Inducing Cysteine Rich Protein With Kazal Motifs	Protein Coding	O95980	51	GC09P036036	20.3004
BAG1	BAG Cochaperone 1	Protein Coding	Q99933	55	GC09M033245	20.2993
CD28	CD28 Molecule	Protein Coding	P10747	61	GC02P203706	20.2978
GRWD1	Glutamate Rich WD Repeat Containing 1	Protein Coding	Q9BQ67	47	GC19P048445	20.293
ALB	Albumin	Protein Coding	P02768	61	GC04P073397	20.2567
SPEN	Spen Family Transcriptional Repressor	Protein Coding	Q96T58	52	GC01P092235	20.242
LGR5	Leucine Rich Repeat Containing G Protein-Coupled Receptor 5	Protein Coding	O75473	56	GC12P071439	20.2415
PIM1	Pim-1 Proto-Oncogene, Serine/Threonine Kinase	Protein Coding	P11309	62	GC06P199664	20.2101
MMP11	Matrix Metallopeptidase 11	Protein Coding	P24347	57	GC22P023768	20.1969
PDPK1	3-Phosphoinositide Dependent Protein Kinase 1	Protein Coding	O15530	62	GC16P002537	20.1828
EIF4G3	Eukaryotic Translation Initiation Factor 4 Gamma 3	Protein Coding	O43432	56	GC01M020806	20.1792
LTA	Lymphotoxin Alpha	Protein Coding	P01374	54	GC06P199526	20.1695
CD34	CD34 Molecule	Protein Coding	P28906	58	GC01M207880	20.1592
TYK2	Tyrosine Kinase 2	Protein Coding	P29597	66	GC19M010350	20.1395
COL1A2	Collagen Type I Alpha 2 Chain	Protein Coding	P08123	60	GC07P094394	20.1392
GSN	Gelsolin	Protein Coding	P06396	60	GC09P121201	20.1265
PPARGC1A	PPARG Coactivator 1 Alpha	Protein Coding	Q9UBK2	60	GC04M023755	20.1035
PROX1	Prospero Homeobox 1	Protein Coding	Q92786	57	GC01P213983	20.0933
P2RX7	Purinergic Receptor P2X 7	Protein Coding	Q99572	60	GC12P141807	20.0735
RXRA	Retinoid X Receptor Alpha	Protein Coding	P19793	61	GC09P134317	20.0646
SNCG	Synuclein Gamma	Protein Coding	O76070	55	GC10P134389	20.0595
CUL2	Cullin 2	Protein Coding	Q13617	57	GC10M038009	20.0485
CIP2A	Cellular Inhibitor Of PP2A	Protein Coding	Q8TCG1	48	GC03M108622	20.0446
ANGPT1	Angiopoietin 1	Protein Coding	Q15389	60	GC08M107246	20.0422
SST	Somatostatin	Protein Coding	P61278	54	GC03M187668	20.0407
TRIP13	Thyroid Hormone Receptor Interactor 13	Protein Coding	Q15645	52	GC05P000892	20.0364
VRK1	VRK Serine/Threonine Kinase 1	Protein Coding	Q99986	60	GC14P096797	20.032
MAP3K6	Mitogen-Activated Protein Kinase Kinase Kinase 6	Protein Coding	O95382	52	GC01M041368	20.0276
SLC7A11	Solute Carrier Family 7 Member 11	Protein Coding	Q9UPY5	58	GC04M138164	20.0088
KISS1	KiSS-1 Metastasis Suppressor	Protein Coding	Q15726	53	GC01M204190	20.0081
PPARA	Peroxisome Proliferator Activated Receptor Alpha	Protein Coding	Q07869	57	GC22P102866	20.006
