# Supplementary material for: Integrative network pharmacology, molecular dynamics simulation, and single-cell RNA sequencing strategies reveal the multi-target mechanisms of oridonin against cervical cancer
Source: Front Pharmacol. 2026 Jun 17;17:1788376. doi: 10.3389/fphar.2026.1788376 (PMC13318904; doi:10.3389/fphar.2026.1788376)
Supplement: Supplementary file 3 [file Supplementaryfile2.xlsx]

## Sheet: Sheet1
SwissTargetPrediction		PharmMapper		Herb		TargetNet
TLR9		CFB		ALPP		TLR9
PNP		TTR		IL10		SRD5A2
TK1		MAPK10		NLRP3		SRD5A1
CASP3		GSTP1		EGF		S1PR2
SLC5A2		BACE1		EGFR		RIPK2
MAPK8		ITGAL		TNFSF11		PTPN2
SUV39H1		F2		NEK7		PTPN1
EHMT2		BCHE		NFKB1		PGR
SLC5A4		MAPK8		CASP3		PLIN5
SLC5A1		SELP		PCK2		PLIN1
IRAK4		CA12		SNAI1		PTGS1
MAP2K1		MMP3		CYP2E1		PLA2G1B
RELA		LTA4H		NFATC1		OPRD1
CDK2		CYP19A1		CASP1		NR1H4
AHCY		AR		RUNX2		CDC25B
AR		PPIA		BCL2		ALOX15
BACE1		MTAP		BRS3		PRKCG
MAP3K7		KDR		ALOX5		PRKCE
METAP1		MAPK14		WNT1		KCNA3
GAA		MAPK1		SMAD1		HNF4A
KIT		QPCT		CASP9		HDAC4
FLT3		HSP90AA1		STS		GRIA2
LCK		CA2		CDH1		NR3C1
MAP2K2		CES1		IFNG		CES2
MAPKAPK5		APOA2		NFKBIA		ESR2
TYK2		HSD17B1		IL1B		ESR1
MAPK1		PLA2G10		SREBF1		DYRK1A
ALK		CHEK1		PTGS2		DPP4
ADK		FNTA		NFE2L2		DNMT1
PYGM		SRC		BECN1		HSD11B2
MAP2K7		SHBG		PPARGC1A		HSD17B3
NOS1		KIF11		HMOX1		CYP2D6
		CFD		RELA		CYP2C19
		LGALS7		BTF3P11		CYP1A2
		LGALS7B		PTGS1		CYP17A1
		STS		SNAI2		NR2F2
		CDK2		PTK2		CLK1
		PIM1		IFRD1		CASP9
		LCN2		PLSCR3		CA5B
		AMY1A		AKT1		AR
		AMY1B		CTNNB1		AKT1
		AMY1C		SOD2		AHR
		PPARD		ALOX12		ADRA2C
		HSD11B1		MAP1LC3B		ADRA2B
		CA1		IL18		ADRA2A
		NR1H2		ACTA2		CHRM4
		PDE4D		LDHB		CHRM2
		PAH		GTF2H1		CHRM1
		F10		CDKN1A		ACHE
		FGFR1		BAX		APOBEC3A
		ESR1		ATG5		HTR1E
		ALB		RIPK3
		EGFR		ALOX15
		PLAU		NLRP1
		AKR1B1		SMAD5
		RORA		GPX4
		GC		CAT
		CASP7		MIR20A
		MMP8		GFAP
		MMP7		PTEN
		PDPK1		GCLM
		GSR		TRAP
		ANG		ATN1
		CCNA2		GABPA
		REN		GRIA1
		ESRRG		COL1A1
		ST14		ATF4
		GSK3B		PPARG
		NOS3		TNF
		SULT2A1		BIRC5
		DPP4		SLC2A1
		FGFR2		TGFB1
		DCK		VIM
		ALDOA
		AMD1
		CBR1
		PDE4B
		CSNK1G2
		EPHX2
		NR3C2
		CDA
		AKR1C3
		SORD
		WAS
		MIF
		IGF1R
		CTNNA1
		PGF
		AKR1C1
		HMGCR
		ADK
		MMP12
		AHCY
		PLA2G2A
		PDE5A
		PRKACA
		DHFR
		CTSK
		AURKA
		ADAM17
		PARP1
		XIAP
		SOD2
		PTPN1
		ESR2
		EPHB4
		RXRA
		TNK2
		JAK3
		HK1
		ABO
		HEXB
		PTPN11
		ADH5
		PGR
		AKT1
		NQO1
		TGFBR1
		LCK
		MAOB
		FECH
		MMP13
		IL2
		MTHFD1
		CYP2C9
		RBP4
		PADI4
		PDK2
		S100A9
		PCK1
		HDAC8
		BST1
		TYMS
		ACP3
		YARS1
		RHOA
		F7
		SYK
		LGALS2
		NR1H3
		MMP9
		ELANE
		GSTA1
		UCK2
		BIRC7
		NR3C1
		LDHB
		MET
		RAB11A
		SULT2B1
		ACE
		FABP6
		PNP
		GPI
		PAK6
		IMPA1
		DPEP1
		IMPDH2
		TGFB2
		MAPKAPK2
		ADH1C
		RNASE3
		REG1A
		ZAP70
		RARG
		PPARG
		IGF1
		PPARA
		DHODH
		ABL1
		MAP2K1
		RNASE4
		NR1I2
		MMP1
		NR1H4
		EPHA2
		ISG20
		ITK
		ME2
		PYGL
		ARG1
		KIT
		B3GAT1
		TGM3
		TPI1
		MMP2
		SEC14L2
		CDK5R1
		FABP3
		FKBP1A
		NOS2
		CTSS
		JAK2
		RNASE2
		MAN1B1
		FABP4
		FDPS
		ARHGAP1
		CTSF
		GNPDA1
		TRAPPC3
		SETD7
		CD1A
		THRA
		AKR1C2
		TPSB2
		FABP7
		PRKCQ
		THRB
		HCK
		HINT1
		CTSB
		CHIT1
		Rheb
		RARB
		OTC
		CBS
		MMP16
		HRAS
		OAT
		EIF4E
		PIK3R1
		ARG2
		DTYMK
		LYZ
		NMNAT3
		RARA
		THRB
		MME
		STAT1
		CDK7
		FHIT
		TPH1
		CMA1
		SULT1E1
		SERPINA1
		RAB5A
		HAGH
		PKLR
		PPP1CC
		CLK1
		VDR
		F11
		ARF4
		GSTT2B
		GMPR
		BCL2L1
		AMY2A
		RXRB
		HNMT
		CASP3
		PMS2
		GSTM2
		DDX39B
		KAT2B
		ATIC
		HPRT1
		CASP1
		GSTM1
		SDS
		SRM
		CRABP2
		TEK
		ITPKA
		RAF1
		BCAT2
		PAPSS1
		APRT
		GP1BA
		NT5M
		ARL5A
		HNF4G
		GLO1
		ADAM33
		GSTA3
		PPCDC
		CYP2C8
		RAB9A
		CTSL
		ERI1
		BTK
		SELE
		DUT
		CDC42
		Arl5b
		NDST1
		RAN
		TTPA
		FKBP3
		DAPK1
