# Supplementary material for: Integrative network pharmacology, molecular dynamics simulation, and single-cell RNA sequencing strategies reveal the multi-target mechanisms of oridonin against cervical cancer
Source: Front Pharmacol. 2026 Jun 17;17:1788376. doi: 10.3389/fphar.2026.1788376 (PMC13318904; doi:10.3389/fphar.2026.1788376)
Supplement: Supplementary file 6 [file Supplementaryfile3.xlsx]

## Sheet: Sheet1
id	logFC	AveExpr	t	P.Value	adj.P.Val	B
UPK1A	-3.04721	8.31764183561644	-13.109	3.83878892930597e-21	2.7519573881105e-17	37.5486051250695
DSG1	-3.46288	8.3926478630137	-12.9937	6.11002972493451e-21	2.7519573881105e-17	37.0982063410402
SULT2B1	-1.74316	8.59378512328767	-12.1641	1.8148919713892e-19	5.4495156260913e-16	33.8070751665092
ALOX12	-3.65827	9.39291726027397	-12.0867	2.50015732873166e-19	5.6303543043037e-16	33.4958014508154
ZBED2	-2.25951	8.53634587671233	-11.9454	4.49518242102001e-19	8.09852064970964e-16	32.9255629006392
PRSS3	-2.12732	8.38452357534246	-11.6852	1.33255315569577e-18	2.00060647108458e-15	31.8687403272092
HOPX	-3.31775	10.0764316712329	-11.3519	5.41503951643595e-18	6.96838228057929e-15	30.5041814342955
KRT2	-1.82472	8.64668879452055	-10.9546	2.92519358811395e-17	3.2937679802163e-14	28.8612096832591
GPX3	-2.1073	8.55664626027397	-10.9217	3.36567413541555e-17	3.36866584575814e-14	28.7245226650918
GLTP	-1.97212	9.35179806849315	-10.8383	4.80439066328492e-17	4.00756498645511e-14	28.377666108821
PRSS2	-2.59655	8.68966739726027	-10.8276	5.02949010568355e-17	4.00756498645511e-14	28.3330373817245
ACPP	-1.68324	8.30009221917808	-10.8085	5.45808127309007e-17	4.00756498645511e-14	28.253327570952
GFOD2	-1.15946	8.39542639726027	-10.795	5.7835640346266e-17	4.00756498645511e-14	28.1968683917215
LRRC20	-1.95535	8.65999679452055	-10.7395	7.33240022648255e-17	4.7178758028682e-14	27.965566320683
CRNN	-5.13578	11.141404369863	-10.7003	8.67713818486185e-17	5.21091071794904e-14	27.8014072847687
SLURP1	-2.91268	8.15052956164384	-10.4691	2.34346857217279e-16	1.31937280613328e-13	26.8326054156127
BBOX1	-2.17576	7.98852578082192	-10.3548	3.83499626630855e-16	2.0320968451122e-13	26.3521860979001
PITPNA	-0.956967	9.26771910958904	-10.1164	1.0757132729719e-15	5.22128619935577e-13	25.3458870119172
C2orf54	-2.06907	8.5685421369863	-10.111	1.1012926042158e-15	5.22128619935577e-13	25.3229542993658
MGLL	-1.53992	10.0174381917808	-10.0457	1.46195757066294e-15	6.58465689826587e-13	25.0464953742723
EREG	-1.88807	7.40601942465753	-10.0274	1.58240692018339e-15	6.78777216048189e-13	24.9692299151073
CRYAB	-3.20611	9.99667	-9.99354	1.83329339633846e-15	7.50650314282585e-13	24.8255996890813
COL9A1	-1.93165	7.55776	-9.88521	2.93594038019613e-15	1.1498674323829e-12	24.3659620331017
PPP1R3C	-3.67957	9.90986945205479	-9.79723	4.3060748493236e-15	1.61621342677946e-12	23.992090521673
ELMO2	-0.779163	8.26326324657534	-9.56903	1.16539992388468e-14	4.19916900574129e-12	23.0200321562917
FANCI	1.76905886698113	8.91535105479452	9.51642860941148	1.46659665551069e-14	5.08119333570782e-12	22.7955628722453
EVPL	-1.33333	9.31908961643836	-9.50745	1.52531595864508e-14	5.08890598350922e-12	22.7572288357473
UPP1	-2.10544	9.22659417808219	-9.48587	1.67627603663564e-14	5.39281947786208e-12	22.6650734777451
EMP1	-3.14216	11.0251977260274	-9.46298	1.85278419840243e-14	5.75513105489969e-12	22.5673096033915
KLK13	-1.62455	8.31947	-9.40268	2.41229083803396e-14	7.24330528966996e-12	22.3096105449837
PTP4A2	0.745828405660376	10.2513643561644	9.36390062224339	2.85870383076189e-14	8.30684003467842e-12	22.1437947217731
KANK1	-1.42662	10.3741016027397	-9.33706	3.21538273963491e-14	9.05130241207228e-12	22.0289670869819
PLA2G3	-1.65331	8.31237491780822	-9.31724	3.50691898300373e-14	9.57282612087807e-12	21.9442045665545
ALOX12B	-1.61177	7.15493605479452	-9.30009	3.78068593839685e-14	1.00165938038467e-11	21.8707933155957
PDLIM2	-1.03956	8.40417231506849	-9.27885	4.14942065395306e-14	1.06794232145169e-11	21.7799034392139
IVL	-3.12667	10.0743559178082	-9.26654	4.37947609087982e-14	1.0807540199565e-11	21.7272027045505
KIAA0232	-1.12225	9.17752726027397	-9.26346	4.43915394520319e-14	1.0807540199565e-11	21.7139838943832
CDKN2A	2.09980770849057	9.80175657534247	9.24035605739009	4.9122827415928e-14	1.16446955095442e-11	21.615071890831
CRYL1	-1.20317	9.16293665753425	-9.16576	6.81363422835558e-14	1.56918235585397e-11	21.2955103475272
CDA	-2.31652	7.90545	-9.16065	6.9679500703995e-14	1.56918235585397e-11	21.2736364082942
KRT1	-4.16483	11.1176868767123	-9.13441	7.81822744299991e-14	1.71772177576935e-11	21.1611798419647
ARL6IP1	0.9675727754717	10.5029916438356	9.11689699667134	8.44298304151323e-14	1.80321275171198e-11	21.0860908678339
EPB41L3	-1.2121	7.17204164383562	-9.11249	8.60769852615619e-14	1.80321275171198e-11	21.0672190666565
LY6G6C	-1.49138	8.80453028767123	-9.02863	1.24391887276078e-13	2.54664118314299e-11	20.7075835111649
NOD2	-1.71796	8.3582494109589	-9.01724	1.30774439260128e-13	2.61781366412275e-11	20.6587088210347
IL18	-2.0204	8.51767109589041	-9.00889	1.35657945584712e-13	2.65653646484148e-11	20.6228977585512
CRABP2	-2.1897	10.7444918356164	-8.97596	1.5677272693943e-13	3.00469941334124e-11	20.4815962875583
RECQL	0.813845064150941	8.72580501369863	8.94710879118698	1.779638811332e-13	3.33978883593305e-11	20.3577557158169
KLF4	-1.65875	9.77410595890411	-8.86036	2.60569810155638e-13	4.79023030588161e-11	19.985311148445
PGLYRP4	-1.22719	8.72460373972603	-8.84735	2.75899776030238e-13	4.97061036496077e-11	19.9294700262601
ME1	-1.58618	8.35095747945205	-8.60439	8.03289060474903e-13	1.41882899152116e-10	18.8855710765631
HSPB8	-1.81649	8.396	-8.56627	9.49962206691983e-13	1.64562683805411e-10	18.7217537670201
ACTR1A	-0.631128	8.59264230136986	-8.55653	9.91569907366637e-13	1.68529466519975e-10	18.6798810989226
CRCT1	-4.1702	10.5831007123288	-8.54031	1.06493661306824e-12	1.77647203898495e-10	18.6101563467046
PTK6	-1.82111	8.49981243835616	-8.52987	1.1149714308488e-12	1.82390749317749e-10	18.5653083846731
IFI16	1.44592080943397	10.8509308219178	8.52224991974451	1.15300258356943e-12	1.82390749317749e-10	18.5325461598997
MAL	-4.62997	11.8826801369863	-8.52203	1.15411553187297e-12	1.82390749317749e-10	18.5316037583357
MLLT4	-0.886577	7.47509424657534	-8.49527	1.2983534780251e-12	2.01647726380174e-10	18.416574945673
SLC24A3	-1.92013	9.32896532876712	-8.45899	1.5230864347396e-12	2.32541739053124e-10	18.2606
GUSB	0.971045092452826	10.7365750410959	8.45476920505526	1.55163916524316e-12	2.32952760008507e-10	18.2424989841498
TMPRSS11E	-2.37646	8.60021	-8.43302	1.70749979111797e-12	2.52150133088372e-10	18.1490047693033
PARP1	0.836282498113208	9.68737320547945	8.41824831694736	1.82215169888286e-12	2.64741008121561e-10	18.0855273890562
DNAJB1	-1.22225	9.92036890410959	-8.38917	2.07085764753e-12	2.9609977284048e-10	17.9605575071553
CITED2	-1.29842	7.35435549315068	-8.34406	2.52549918326142e-12	3.54583039045884e-10	17.7666997621139
MCM7	1.22930757264151	10.2553310273973	8.33942393844051	2.57759936965613e-12	3.54583039045884e-10	17.7467553858382
EDN3	-1.55197	7.5004	-8.33764	2.59796631627757e-12	3.54583039045884e-10	17.7390681595252
RMND5A	-0.915606	8.14556908219178	-8.30689	2.97426921264891e-12	3.92124821249135e-10	17.6069491968932
MFSD5	-0.908627	9.38371767123288	-8.30466	3.00362041143321e-12	3.92124821249135e-10	17.5973579948711
SLC16A6	-0.947573	7.81726030136986	-8.29041	3.19792465105962e-12	4.11527217953501e-10	17.5361350678454
SCEL	-3.27813	9.54564156164384	-8.28533	3.27023436686731e-12	4.14905227841418e-10	17.5142966508759
EML1	-1.07277	7.5575327260274	-8.27485	3.42451623454874e-12	4.28445031122431e-10	17.4692728185551
KLK12	-2.72156	9.85694409589041	-8.23763	4.03368868608486e-12	4.97746132660993e-10	17.3093710965578
GSTA4	-1.7289	9.02236023287671	-8.23416	4.09570178665164e-12	4.98568671542675e-10	17.2944703926165
NASP	1.16085824150944	9.03701328767123	8.18134994428419	5.1667007300497e-12	6.20555202350502e-10	17.0676006207668
TMPRSS11D	-2.25089	10.3766234794521	-8.14148	6.15679336170776e-12	7.29742034240309e-10	16.8963802802486
UBL3	-1.08951	8.74819995890411	-8.13485	6.33906305698544e-12	7.4158805217305e-10	16.8678884192081
VAT1	-1.19038	10.3724113561644	-8.11883	6.80150347744631e-12	7.85486452882518e-10	16.7991248171001
MCM5	1.5388585764151	9.0414311369863	8.10685861714413	7.16915561993015e-12	8.17465238282668e-10	16.7477141857425
KAT2B	-1.39657	8.08117246575342	-8.1002	7.38219019948985e-12	8.27770679607323e-10	16.7191180757515
MAP2K4	-0.829166	9.1851287260274	-8.09832	7.44331983217065e-12	8.27770679607323e-10	16.7110648108263
DUT	0.903013817924533	11.1819188219178	8.08658720830592	7.83738259982956e-12	8.60965151942252e-10	16.6606865490361
DTL	1.71103678018868	9.06011763013699	8.0756416811493	8.22369441153305e-12	8.92518545290237e-10	16.6137006531822
CALCOCO2	-0.604909	9.29592117808219	-8.0466	9.34339453633686e-12	1.00196783313479e-09	16.4890474170324
CLTB	-1.08298	9.4239171369863	-7.98364	1.23212785483442e-11	1.30576561368805e-09	16.218896449158
ARAP3	1.00033809150943	8.5694344109589	7.97920834095984	1.25633848266635e-11	1.3072455962468e-09	16.1998958978791
RNH1	-0.820412	11.0378382876712	-7.978	1.26300014442683e-11	1.3072455962468e-09	16.1947320436873
DSC2	-2.18856	10.7504360410959	-7.97548	1.27706052919314e-11	1.3072455962468e-09	16.1839218463968
SLC5A1	-1.25337	8.85319416438356	-7.93665	1.51454121666633e-11	1.51661644462911e-09	16.0173919810412
FEN1	1.05446598207547	8.95528334246575	7.93654490460914	1.51526953837278e-11	1.51661644462911e-09	16.0169225575995
MREG	-1.134	9.13741761643836	-7.90906	1.70965543092633e-11	1.69237100239389e-09	15.8990745891837
C1orf116	-1.62256	8.82423798630137	-7.88998	1.85902904690446e-11	1.82023191896906e-09	15.8172925461866
MCM3	0.996483423584907	10.4813506164384	7.80727956092919	2.67237803322688e-11	2.58847111003309e-09	15.462981043399
IL1R2	-2.85938	8.77431264383562	-7.79538	2.81552093459152e-11	2.67122479693176e-09	15.4120424950115
PPL	-1.68809	11.6137243013699	-7.79525	2.81712206603594e-11	2.67122479693176e-09	15.4114874917012
TMED3	-0.948334	9.83026823287671	-7.78932	2.89135766062665e-11	2.69473482831246e-09	15.3860955905937
SASH1	-1.32296	10.056961630137	-7.78568	2.93791581753036e-11	2.70048425350137e-09	15.3705012598133
KLK11	-2.63387	10.6891	-7.72531	3.82818661794962e-11	3.48326313681719e-09	15.1121173865694
SPINK5	-3.73772	12.4309008767123	-7.71099	4.07614903150363e-11	3.67179504757847e-09	15.0508547132214
NEBL	-0.939029	8.22995532876712	-7.68709	4.52607923751451e-11	4.03394703459231e-09	14.9486546729476
TRPS1	-1.26162	8.48892630136986	-7.68363	4.59520805942843e-11	4.03394703459231e-09	14.9338594139621
CDC6	0.957200533018866	8.19617756164384	7.68277300671239	4.61252824781315e-11	4.03394703459231e-09	14.9301873517771
ELL2	-1.10873	9.44904139726027	-7.64511	5.4397379431101e-11	4.68157214840076e-09	14.7691853051069
DNA2	0.807022540566038	7.47121442465753	7.6443865946484	5.45698352111545e-11	4.68157214840076e-09	14.7660959669374
KNTC1	1.3813891254717	8.82478830136986	7.63236999921475	5.75177460531623e-11	4.88792317402723e-09	14.7147465318689
CRISP3	-2.15798	7.17480347945205	-7.62141	6.03445344490117e-11	5.08022024595044e-09	14.667922135807
RHOD	-1.04353	8.51439332876712	-7.61783	6.12967796048781e-11	5.11260546926613e-09	14.652641489792
NUSAP1	1.65785179716981	9.42728957534247	7.61440526430528	6.22235393180311e-11	5.13761377000362e-09	14.6379961478629
HMOX1	-1.81063	8.97184887671233	-7.61253	6.27372907083036e-11	5.13761377000362e-09	14.6299711995927
CYP2C18	-1.55247	8.25112260273973	-7.60456	6.49624466782708e-11	5.22836721557808e-09	14.5959561203105
RPN1	0.9184476018868	10.3240078219178	7.60266331900456	6.55047870751192e-11	5.22836721557808e-09	14.5878422803036
SPINK2	-1.21363	7.63575032876712	-7.60112	6.59488496445721e-11	5.22836721557808e-09	14.5812486380927
DYNLL1	-0.952619	13.0431523287671	-7.60036	6.61671694689056e-11	5.22836721557808e-09	14.5780231948763
MTF2	0.730816065094341	9.11573283561644	7.5616468911824	7.8380242422832e-11	6.1395584673467e-09	14.4127175205442
S100A12	-1.92274	9.61432302739726	-7.5574	7.98508949937783e-11	6.20083501813754e-09	14.3945769607835
MCM4	0.907878802830187	8.09318953424657	7.55361135962503	8.11837996855781e-11	6.25045869715972e-09	14.3784219787158
CLIC3	-1.80159	7.98546864383562	-7.53702	8.72941093597466e-11	6.66394353485252e-09	14.3076078827982
EPB41L4A	-1.10784	8.24026443835616	-7.52277	9.29034869320317e-11	7.03255975028355e-09	14.246835996203
TRIM29	-0.795001	9.96256846575342	-7.50761	9.92697902124689e-11	7.408682480723e-09	14.1821607449889
RAB40AL	-0.770809	6.93832152054795	-7.50704	9.95171603205465e-11	7.408682480723e-09	14.1797322455235
KLHL18	-0.75206	8.07112117808219	-7.50404	1.00829425117383e-10	7.43131321808619e-09	14.1669495417917
NLRX1	-1.22002	10.2813049315068	-7.50259	1.01471084127953e-10	7.43131321808619e-09	14.1607596375537
S100A14	-1.78254	12.1612074109589	-7.49987	1.02681651585613e-10	7.45932514099359e-09	14.1491875337743
TIMELESS	0.869222714150945	9.22457605479452	7.49315136277802	1.05742733463094e-10	7.62024434428443e-09	14.1205241679043
HMOX2	-0.662958	9.17885328767123	-7.49093	1.06775332763259e-10	7.63358886929712e-09	14.1110420528738
PKP1	-1.45663	9.75598501369863	-7.48865	1.07842866293957e-10	7.64920109902331e-09	14.1013351090151
ELOVL1	-0.750224	8.40593550684932	-7.47042	1.16780574783915e-10	8.21843295041799e-09	14.0236467729435
OSBPL3	0.853781199056602	9.08701519178082	7.46577557206914	1.19175774161322e-10	8.32197964066037e-09	14.0038374057861
ALOX15B	-2.0213	8.76680432876712	-7.43525	1.36169940821868e-10	9.39360717550756e-09	13.8737772452671
TOPBP1	1.09777875471698	9.35370145205479	7.43451118553968	1.3660774200616e-10	9.39360717550756e-09	13.8706455075722
TST	-1.48945	11.2470880821918	-7.42947	1.39647302544596e-10	9.50050184208203e-09	13.8491754865385
TP53I3	-1.6529	9.68451023287671	-7.42845	1.40271619115998e-10	9.50050184208203e-09	13.8448235253852
RAD54L	1.1327	8.78625190410959	7.42586347167184	1.41862899800016e-10	9.51462653970791e-09	13.833818139961
RAB11A	-1.04495	10.2400033013699	-7.42469	1.42592649074219e-10	9.51462653970791e-09	13.8288123960128
IL1RN	-1.61159	8.99235936986301	-7.41706	1.47417942112906e-10	9.75629382362431e-09	13.7963444802434
TUBB2A	-1.27037	9.84701149315068	-7.41557	1.48380578800681e-10	9.75629382362431e-09	13.7899945586239
ACAT1	-0.922844	8.66340876712329	-7.40323	1.56587524599618e-10	1.02213074028504e-08	13.7374743778435
TMEM132A	1.14416212169812	8.71277139726027	7.39046239246044	1.65559499948311e-10	1.07292084570819e-08	13.6831206834696
TRIM13	-0.724463	9.1303337260274	-7.36803	1.8257657195539e-10	1.16929238309445e-08	13.587676685025
CRISP2	-1.89028	7.7624257260274	-7.36746	1.83026449840494e-10	1.16929238309445e-08	13.5852759682293
RIOK3	-1.03959	9.33176012328767	-7.33432	2.1147735423858e-10	1.34154084998671e-08	13.444334316643
AHNAK	-1.0895	11.3812319315068	-7.32746	2.17894369728694e-10	1.37258215560565e-08	13.4151766612306
POLD3	0.771451439622641	8.65655278082192	7.3216630223825	2.23465647936868e-10	1.39790177542729e-08	13.3905503495811
TJP1	-1.06319	9.91807110958904	-7.31191	2.33164422741702e-10	1.44851387590155e-08	13.3491098959049
IL22RA1	-1.06088	8.3434721369863	-7.30976	2.3536325965914e-10	1.45215907055447e-08	13.3399548213076
ACOT9	1.2010589764151	8.12833097260274	7.30594398489953	2.39303156327593e-10	1.46642369537344e-08	13.3237626803469
MPHOSPH9	0.76285245849057	6.95891668493151	7.30317957899666	2.42201756385641e-10	1.4741577172445e-08	13.3120194514734
ZNF426	-1.15979	7.63203702739726	-7.2978	2.4794520730344e-10	1.49898686401972e-08	13.2891604574135
SPAG5	1.16923519622642	9.71842898630137	7.29479446426243	2.51209475802026e-10	1.5085966386831e-08	13.2764036101956
PLD1	-0.859533	8.41179910958904	-7.28509	2.62049704670346e-10	1.56041788017982e-08	13.2351989484592
ANKRD36B	1.53840632169812	9.39447528767123	7.28399559241196	2.63303194701746e-10	1.56041788017982e-08	13.2305447472604
NEK2	0.82729908113208	7.65939669863014	7.27370561262615	2.75365792365906e-10	1.62123859975953e-08	13.1868569384283
DHFR	0.847181281132075	8.72050052054795	7.25898105326473	2.93589754944242e-10	1.7173094237258e-08	13.1243585213704
POLR2H	0.674602110377361	10.8010111643836	7.25190175271239	3.02774020943721e-10	1.75960540687809e-08	13.0943176731175
MXD1	-1.8753	8.16532036986301	-7.24287	3.14904298582358e-10	1.81837046258326e-08	13.0560087046011
CCDC88A	0.826035687735851	8.22988589041096	7.23674653927325	3.23408146230248e-10	1.85557998805228e-08	13.0300229032877
MCM6	1.26109	10.6996072465753	7.23100292689323	3.31588852014207e-10	1.87858640185156e-08	13.0056618522948
SOX4	1.35109328962264	9.37232379452055	7.20190356185385	3.76309628256477e-10	2.11862320708397e-08	12.8822887733952
ALDH9A1	-1.02169	10.6824290136986	-7.16906	4.34037386056167e-10	2.42845265440618e-08	12.7431271876884
MAOB	-1.47814	8.46084408219178	-7.16488	4.41989518429871e-10	2.45767998889894e-08	12.7254250027515
TYK2	0.735167581132078	9.39778320547945	7.14699030081913	4.77683792224799e-10	2.63986233150981e-08	12.6497034568401
NAGK	-0.856026	9.18557301369863	-7.14007	4.92243965936081e-10	2.70340154299414e-08	12.6204294665402
POLA1	1.12161088679246	9.39127123287671	7.13576482428895	5.0153631105391e-10	2.72158981323712e-08	12.6021962502706
RBL1	0.773339576415095	7.48385036986301	7.09987027992798	5.86048656864553e-10	3.15741475991462e-08	12.4503774343722
COTL1	0.96398394811321	8.26330750684932	7.09876648028554	5.88860656822442e-10	3.15741475991462e-08	12.4457110322667
MRE11A	0.80871087358491	8.02787115068493	7.09422713437472	6.00566707470292e-10	3.20112716029135e-08	12.426521981495
DUSP14	-1.27381	9.33338593150685	-7.08795	6.17143654687747e-10	3.25428678363867e-08	12.3999791105379
HLTF	1.26645	9.84080161643836	7.08771504785399	6.17765364123237e-10	3.25428678363867e-08	12.3989975679879
RFC4	1.58234294433963	9.80951747945205	7.08513760804252	6.24707007667994e-10	3.2717213517868e-08	12.3881048817971
NDRG4	-1.50441	9.28800075342466	-7.07732	6.46253290752175e-10	3.36499979369687e-08	12.3550503807449
ACTL6A	0.91643602075472	10.1318819589041	7.07235429316578	6.60298880578725e-10	3.41837489439837e-08	12.334091368315
ACAA1	-0.690708	9.48531812328767	-7.05815	7.02215830883157e-10	3.61460583119741e-08	12.274096419836
GULP1	-0.818839	7.53111282191781	-7.05191	7.21444503761567e-10	3.69248414197965e-08	12.2477642961714
HSPBAP1	1.03194678679246	9.00716573972603	7.04735	7.35861691041267e-10	3.74499554401115e-08	12.2284777817331
NONO	0.590516039622646	10.0058731232877	7.04450474695715	7.44974056469241e-10	3.77007095543535e-08	12.2164818232002
PEBP1	-0.842744	11.1996998767123	-7.02915	7.96186952437807e-10	4.00673299863674e-08	12.1516803181775
PELI1	-1.13818	8.88620968493151	-7.01489	8.46892984351799e-10	4.22084892130643e-08	12.0915056118322
SLC25A36	0.94479536509434	10.382340369863	7.01455707120881	8.48105744623073e-10	4.22084892130643e-08	12.0901109417629
SH3GL1	-0.789132	10.0668601369863	-7.00866	8.70038966076956e-10	4.30621483869298e-08	12.0652264883013
ENDOD1	-0.980912	9.3263824109589	-6.99	9.43154318684166e-10	4.64258694136993e-08	11.9865860314324
TMEM106C	1.05319032924529	10.9509893835616	6.9860238651017	9.59533860869399e-10	4.69754403190845e-08	11.9698066422814
KLK10	-1.83932	10.3575608630137	-6.97471	1.00763602869418e-09	4.90637045755522e-08	11.9221382386381
RAD51	0.821939812264151	8.16536597260274	6.97176960585553	1.02053454725231e-09	4.94245978583267e-08	11.9097430523194
FANCG	0.875853020754722	10.3994855890411	6.97002694041289	1.02825186898609e-09	4.953204725041e-08	11.902401621315
DEGS1	-1.17348	8.71583095890411	-6.96608	1.04596332411042e-09	4.98697441854323e-08	11.8857592212935
TK1	1.75959066226415	11.1117313287671	6.96599404603027	1.04633455273609e-09	4.98697441854323e-08	11.8854134250776
ARPC1B	0.924989115094345	9.33665873972603	6.96089024446266	1.06967275220748e-09	5.07137481678156e-08	11.8639169807947
HIGD1A	-1.11224	10.5135588356164	-6.95876	1.07956512272983e-09	5.09147781442427e-08	11.8549465570107
CDT1	1.11915278301887	7.91002008219178	6.94321122857473	1.15458629984298e-09	5.41693405676331e-08	11.7894804203582
MCM2	1.66906626509434	9.37386998630137	6.94178094708228	1.16174205805142e-09	5.42226552276019e-08	11.7834599893555
BLM	0.979828091509436	9.0692585890411	6.93364895134476	1.20327250710775e-09	5.58715399176631e-08	11.7492351337627
PHACTR2	-0.84524	8.28166553424658	-6.92285	1.26072583815541e-09	5.81721072207849e-08	11.7037881817508
PLAGL1	-1.21209	8.17042246575343	-6.92193	1.26573412691761e-09	5.81721072207849e-08	11.6999252174554
FAM111A	0.705635974528301	10.2782	6.91928391841185	1.28027224617335e-09	5.84782219543187e-08	11.6887978049285
EXPH5	-0.973157	8.90663031506849	-6.91836	1.28537832448436e-09	5.84782219543187e-08	11.6849196174205
CLCN3	-0.717898	8.35044561643836	-6.91643	1.29613237729013e-09	5.86711580634648e-08	11.6768018418289
DYNLT3	-1.12159	10.2180107945205	-6.90778	1.34545312739104e-09	6.05992088576926e-08	11.6404149943342
SUZ12	0.585794257547168	9.43361663013699	6.90542894783763	1.3591715487728e-09	6.09125239370419e-08	11.6305312350557
HMGCS1	-0.956079	8.75509182191781	-6.89667	1.41153050812573e-09	6.2635797129047e-08	11.5937042286779
CSTB	-2.10797	13.9933119452055	-6.85505	1.68901512705339e-09	7.42177964121801e-08	11.418863691547
UBE2G1	-0.79749	9.33847043835616	-6.85365	1.69919855386237e-09	7.43028183164669e-08	11.4130080921042
ACOX3	-0.894489	8.30248219178082	-6.85036	1.72350183068393e-09	7.50014709700522e-08	11.3991741250769
MAGEF1	1.07929623962264	9.56355873972603	6.84553719124739	1.7596670580299e-09	7.6207119513141e-08	11.378945337939
MID2	-0.729373	8.62276917808219	-6.83424	1.84741583070663e-09	7.9624506234475e-08	11.3315433687692
TROAP	0.835228641509437	9.46060087671233	6.82789105540358	1.89862522981574e-09	8.11079939502809e-08	11.3049105606957
SERPINB1	-1.7565	11.4255283561644	-6.82774	1.89984310873771e-09	8.11079939502809e-08	11.3042859584157
TGM1	-2.04124	9.94876331506849	-6.81025	2.04846663467688e-09	8.6631865939762e-08	11.2309230738251
RPS6KA1	0.820232981132078	8.34458661643836	6.80892002499366	2.06019084966362e-09	8.67205568867752e-08	11.2253644699017
LRRFIP2	-1.01675	9.44248880821918	-6.80557	2.09013162632991e-09	8.75716543719992e-08	11.2113115701788
RPL39L	1.36937054905661	8.28577383561644	6.80170943301465	2.12511862332678e-09	8.86253174024426e-08	11.1951432450993
PCNA	1.34895650566038	10.8637887808219	6.78508837339466	2.28262686042416e-09	9.47553122520777e-08	11.125508188345
KIAA0907	0.588970453773587	8.90904883561644	6.78110355223043	2.32207978454454e-09	9.59508931154917e-08	11.1088192645133
TMSB10	0.746513154716981	13.4174366027397	6.77969123881574	2.33622473241512e-09	9.60945771214402e-08	11.1029048584097
NCOA1	-0.59874	8.55002349315068	-6.76384	2.50096643396452e-09	1.02403207441602e-07	11.0365456347168
BNIP3	-1.58895	9.79103076712329	-6.76037	2.53858440857434e-09	1.03473159965781e-07	11.0220071331173
IMPA2	-1.34253	10.4698607123288	-6.75885	2.55514000881012e-09	1.03678834231359e-07	11.0156769666774
RAB2A	-0.722667	9.62585754794521	-6.75722	2.57317427300566e-09	1.03942393951726e-07	11.008827965547
RANBP9	-1.09625	9.44511071232877	-6.75094	2.64355905070358e-09	1.06308838967579e-07	10.9825493844458
ECT2	1.64613890471698	9.19754879452055	6.74946420358428	2.66033382978484e-09	1.06507942838675e-07	10.9763897792633
ADAM8	1.17522947169811	9.23000679452055	6.74744834703926	2.68347193702413e-09	1.06958916852714e-07	10.9679570822525
KIF20A	1.19890388207547	8.80199331506849	6.73237312086793	2.86295802841333e-09	1.1361024634338e-07	10.9049133323732
BRCA1	0.775156416981138	8.05671209589041	6.72914620319779	2.90289967761506e-09	1.14690001298055e-07	10.8914228470341
TTLL12	-0.782931	10.0530538493151	-6.72257	2.9860192851494e-09	1.17458784806226e-07	10.863934573542
SLC41A3	0.694330400943397	9.64787664383562	6.70963150090254	3.15650827561623e-09	1.23625332811961e-07	10.8098721134594
ZNF750	-1.51686	9.61648165753425	-6.70154	3.26803795817417e-09	1.27439333018324e-07	10.776064880491
HIST1H2AG	0.816512823584908	9.45622763013699	6.69689426157698	3.33377786207791e-09	1.29389096296483e-07	10.7566744424099
STMN1	1.46390850377359	11.5610577808219	6.69598770433177	3.34676503519988e-09	1.29389096296483e-07	10.7528890885329
SPRR1A	-3.09469	13.0883700684932	-6.68948	3.44150845851022e-09	1.32483368351539e-07	10.7257112491956
ALS2CL	-0.620874	9.08028434246575	-6.68747	3.47119974610495e-09	1.3305773324644e-07	10.7173480303412
ELF4	0.92185369811321	10.0787270410959	6.68441477292098	3.51703567048564e-09	1.34243463219215e-07	10.7045768656474
EPS8L2	-1.08227	10.2576494931507	-6.6821	3.55216522124294e-09	1.35012254485048e-07	10.6949
TMEM40	-1.16727	9.41366201369863	-6.65779	3.94209623388426e-09	1.49203373423653e-07	10.5935074633745
GPRIN2	-0.912877	8.82825094520548	-6.65104	4.05780275075291e-09	1.52621081234681e-07	10.565347196723
DDX11	0.600343451886799	8.80583464383562	6.65054835227977	4.066281027567e-09	1.52621081234681e-07	10.5633154929206
RECQL4	1.24760081415094	8.30695182191781	6.63585734510498	4.33025342717217e-09	1.618544517509e-07	10.5020923352663
ESR1	-0.897364	7.79505049315068	-6.62825	4.47363227388252e-09	1.66435491842636e-07	10.4703861375845
TPR	0.606761447169815	10.2431795342466	6.62730655636808	4.49165239208336e-09	1.66435491842636e-07	10.466473389729
KRT4	-4.0238	11.5647531232877	-6.62644	4.50824378436981e-09	1.66435491842636e-07	10.4628847323353
YOD1	-1.22006	7.52112954794521	-6.62023	4.62973955851778e-09	1.70223240584197e-07	10.4370016216907
SYT17	1.10190240849057	7.70946928767123	6.59827547773998	5.08545673606939e-09	1.86218675928915e-07	10.3456285480379
SYNPO2L	-0.975704	7.0798497260274	-6.59732	5.10623459684608e-09	1.86222515175666e-07	10.3416603741444
HELLS	1.45237963396226	7.48598720547945	6.59234703886959	5.21597068353572e-09	1.89457515795523e-07	10.3209673655469
CKS1B	1.28371500754717	9.84730746575342	6.58639444472639	5.3503585008025e-09	1.92019260190255e-07	10.2962114026413
SLC12A6	-0.810981	8.19809439726027	-6.58639	5.35044785832083e-09	1.92019260190255e-07	10.2961951497753
ECHDC3	-1.22922	8.50584190410959	-6.58008	5.49664724115531e-09	1.96483326779075e-07	10.2699609306052
FAM63A	-0.896634	9.41624380821918	-6.56977	5.74410510789475e-09	2.04170420869701e-07	10.2271089423388
FRMD4B	-0.62898	7.48517734246575	-6.56925	5.75702563287123e-09	2.04170420869701e-07	10.2249225655306
ZNF185	-1.49455	10.8481885479452	-6.55241	6.18602060737162e-09	2.18524210318445e-07	10.1549877346238
AURKA	0.906414425471701	8.53968735616438	6.53498325347235	6.66351480033166e-09	2.3447242703667e-07	10.0826409756951
ITGB3BP	0.800287383018869	9.23427846575342	6.51024182743182	7.404799051894e-09	2.59542528636036e-07	9.98001799503113
IFI30	1.19132746981132	10.4627800821918	6.50028605345204	7.72565208012137e-09	2.69739046270284e-07	9.93875255766795
FZD1	-0.981921	7.98165320547945	-6.48143	8.37164132704807e-09	2.89741036945477e-07	9.86063555911628
TMEM184B	0.700092491509439	10.6683594794521	6.48077281005553	8.39502782446376e-09	2.89741036945477e-07	9.8579219961632
SPRR1B	-2.74586	13.0817379452055	-6.47031	8.77712121182384e-09	3.01772167466066e-07	9.81462805406716
WHSC1	0.856419724528304	7.91705938356164	6.46838451958362	8.8495023985098e-09	3.03103869223484e-07	9.80663969349975
XCR1	-0.692352	7.39570345205479	-6.45717	9.28170653431736e-09	3.16703077504283e-07	9.76025973320918
SEPT9	0.823262206603776	11.0812797671233	6.44869313471031	9.62257748580468e-09	3.27095011291051e-07	9.72518102279902
NCAPG2	0.848029380188681	8.05269801369863	6.44525321492527	9.76433320593788e-09	3.29806426625984e-07	9.71095790357218
WWC1	-0.908394	9.44282446575343	-6.44498	9.77556792952241e-09	3.29806426625984e-07	9.7098395179722
HPGD	-2.17847	8.95806871232877	-6.43552	1.01769267255421e-08	3.42066253521205e-07	9.6707071542417
HMGCR	-1.09944	9.46454043835617	-6.42812	1.05016633211004e-08	3.51012529529548e-07	9.6401599636146
PINK1	-0.692665	8.83614036986301	-6.42769	1.05210238646734e-08	3.51012529529548e-07	9.63836875182034
S100PBP	0.616139336792454	8.6051085890411	6.42440111195527	1.06690092132219e-08	3.53098285726084e-07	9.62478536887016
SFTPD	-1.10416	7.47944568493151	-6.42382	1.06955346767205e-08	3.53098285726084e-07	9.62237057800784
PHIP	0.799024787735849	10.1719491369863	6.4234151190936	1.07137848016563e-08	3.53098285726084e-07	9.62071262565002
ACD	0.670450846226418	9.06117223287671	6.42210882913721	1.07733924694531e-08	3.53098285726084e-07	9.61531713259609
DNASE1L3	-1.65084	8.5489664109589	-6.42197	1.07795324794264e-08	3.53098285726084e-07	9.61476305741654
KLK7	-2.11003	8.75033591780822	-6.42058	1.08437640531735e-08	3.53915313735459e-07	9.60898566016171
ATP10D	-0.916486	8.46827354794521	-6.41469	1.11181810646774e-08	3.61277993608245e-07	9.58468266244991
DTYMK	0.93876742735849	8.83767382191781	6.41402669408077	1.1149565078052e-08	3.61277993608245e-07	9.58194157455384
SLCO2A1	-0.994168	8.73361508219178	-6.40843	1.14175165773006e-08	3.68634370352415e-07	9.55884830774368
FMR1	0.718534756603772	8.86958021917808	6.4052009579178	1.15752226180881e-08	3.7139565936764e-07	9.54550880270212
EFNA5	-0.655912	8.05987519178082	-6.40499	1.15854995872898e-08	3.7139565936764e-07	9.54464585434821
CYP2J2	-1.37241	8.30061398630137	-6.39069	1.23101942434992e-08	3.93227765054754e-07	9.48564942303782
ABLIM1	-0.928606	11.5859526164384	-6.38486	1.26184308041128e-08	4.01571509700578e-07	9.4616033256059
AHNAK2	-1.36872	9.50866210958904	-6.38408	1.26605582543255e-08	4.01571509700578e-07	9.45836264856533
CDS1	-0.65598	8.25575687671233	-6.38292	1.27226390469214e-08	4.02124675560239e-07	9.4536066722295
POU2F1	0.632115095283021	8.56123302739726	6.3816156231211	1.27933462887739e-08	4.02945676116347e-07	9.44821804633301
SYNE2	0.594744120754722	8.9932367260274	6.3645576520563	1.37526703571195e-08	4.31651758107777e-07	9.37791702991091
STAG1	0.700695028301888	8.58537628767123	6.36268404104278	1.38622886466813e-08	4.33132649938982e-07	9.37019862118663
MOSPD1	-0.61514	8.2978391369863	-6.36211	1.38960186314793e-08	4.33132649938982e-07	9.36783592592561
MARCKSL1	0.90838793018868	8.37690642465753	6.35952118238566	1.40493029831837e-08	4.364004181811e-07	9.35717060067712
PSMB10	1.37843464905661	9.72769952054795	6.34689089483054	1.48213492889981e-08	4.58799705825755e-07	9.30516436064443
DAAM1	-1.00262	10.1895	-6.34007	1.52558239473252e-08	4.70631719580497e-07	9.2770775535035
POLQ	0.991236548113204	8.60780104109589	6.33201971943512	1.57843713610512e-08	4.83624548368535e-07	9.24396973939948
TSC22D2	-0.689115	7.59405320547945	-6.32828	1.60364787406024e-08	4.8968339150965e-07	9.22856694986854
C16orf59	0.696400409433966	8.10401387671233	6.32699024246284	1.61238891012462e-08	4.90689165621707e-07	9.22328305538393
GMNN	1.07730985660377	10.1948416712329	6.32565030823706	1.62155555250026e-08	4.91817253095029e-07	9.21777260292536
CHAF1A	0.725083499056607	8.48330383561644	6.32147639990677	1.65044173060801e-08	4.98898627829428e-07	9.20060969330655
JMJD7-PLA2G4B	-0.76333	10.3802313013699	-6.31273	1.7126573503499e-08	5.14253913731729e-07	9.1646432108412
KIF1C	-1.007	10.2051341369863	-6.30136	1.79698638193136e-08	5.37782502605904e-07	9.11792731681597
TTC39A	-0.623973	7.26178980821918	-6.29784	1.82393086515868e-08	5.43293302617063e-07	9.10346259316305
TSPO	-0.994784	10.482242739726	-6.29734	1.82774926067714e-08	5.43293302617063e-07	9.10143007308544
LMNB1	0.992048430188678	8.04568073972603	6.28798364655537	1.90144991577948e-08	5.61582322666937e-07	9.0630108932748
JMJD7	-0.833678	9.85761232876712	-6.28433	1.93100849051886e-08	5.6764101102151e-07	9.04801970010223
UPF3B	0.907724162264147	9.4982504109589	6.28389550562371	1.93456694475581e-08	5.6764101102151e-07	9.0462304773074
ATP13A3	0.939067137735851	9.13399236986301	6.25850820027471	2.15338746709172e-08	6.27757744451852e-07	8.94209807612368
LYN	1.0949634518868	9.01099631506849	6.24135171416998	2.31495922203957e-08	6.72682344262338e-07	8.87179908098903
DHRS1	-0.86665	9.95348045205479	-6.21377	2.60024261201001e-08	7.53150657523672e-07	8.75889386367241
MDK	1.20912761981132	8.74189332876712	6.20801067957043	2.66402098403754e-08	7.69150673852891e-07	8.73535370722677
KRT6B	-2.71208	11.7812383972603	-6.2071	2.67424745485113e-08	7.69636456015942e-07	8.73163175749832
YWHAZ	-0.762937	11.1569087534247	-6.20203	2.73187680107606e-08	7.8371803261443e-07	8.7109202456638
EFNB2	-1.03807	9.06597128767123	-6.18524	2.93186086559822e-08	8.35765907509771e-07	8.64229481260294
KIF2C	0.796685080188681	9.05091394520548	6.18444238206013	2.94170202887097e-08	8.35925926689896e-07	8.63903991823471
ZNF710	-0.588117	9.09838938356164	-6.18261	2.96449578142266e-08	8.39754025127526e-07	8.6315427270778
DSG2	0.884482163207552	8.59989223287671	6.17810778326363	3.02109657103546e-08	8.53104636736284e-07	8.61317271528335
RNASEH2A	0.692955596226417	9.31114454794521	6.16152689333645	3.2390873768297e-08	9.09094685485423e-07	8.54550478007391
ATAD5	0.698732427358493	7.95222183561644	6.16149229678801	3.2395581043608e-08	9.09094685485423e-07	8.54536364925614
ZNF148	0.61515183396226	9.74704268493151	6.15966101150333	3.26457174682146e-08	9.1326901538409e-07	8.53789358868053
DONSON	0.917577013207548	8.48473915068493	6.15582650379538	3.31756788404904e-08	9.25221408653675e-07	8.52225440824158
RNF170	-0.652043	7.38963324657534	-6.15371	3.34717280467177e-08	9.26454904121317e-07	8.51362653289671
ZSCAN18	-1.04097	7.93892108219178	-6.15331	3.35284523471969e-08	9.26454904121317e-07	8.51198212095017
AKR1B10	-2.03909	10.9562936164384	-6.14418	3.4837937989899e-08	9.59694634290552e-07	8.47477576776101
EAF2	0.90533979433962	7.82098579452055	6.13889548647625	3.56192433072981e-08	9.78226047902869e-07	8.45323794292289
LIG1	0.90993824056604	9.11595734246575	6.13412463116821	3.63393738441849e-08	9.93962060551728e-07	8.43380138898918
MPZL2	-1.12259	9.42125075342466	-6.13364	3.64129085237645e-08	9.93962060551728e-07	8.43183840975087
F3	-1.75905	9.13478046575342	-6.13202	3.66613854044128e-08	9.97721328468128e-07	8.42523466234475
SPRR3	-3.70458	12.9406440136986	-6.12943	3.70624125721109e-08	1.00559702545053e-06	8.41467055826609
IPO9	0.615261625471698	8.58073624657534	6.12802186797694	3.72815666062952e-08	1.00821514978298e-06	8.40894573153913
CALML3	-0.773707	8.06421	-6.12025	3.85172131587795e-08	1.03571061532623e-06	8.37728530723148
RAPGEFL1	-1.04087	7.9468575890411	-6.11064	4.00988605298792e-08	1.07449904175575e-06	8.33821185210319
MAP3K9	-0.632191	8.05968167123288	-6.11005	4.01982878631979e-08	1.07449904175575e-06	8.33580738833381
CEP55	1.14062573679245	8.68838868493151	6.10446733227485	4.11500774796184e-08	1.09668608856924e-06	8.3130869521082
EIF2AK2	0.645036668867922	9.98562064383562	6.08932711790517	4.38434804591687e-08	1.1650208612867e-06	8.25153529467514
RSRC1	1.11174265377358	8.94059257534247	6.0827639487468	4.50645163276567e-08	1.18767043267213e-06	8.22486874796665
CXCL1	2.51641440943397	10.0785359041096	6.08262145816889	4.50913952013618e-08	1.18767043267213e-06	8.22428990557542
CST6	-1.88943	8.96400832876712	-6.07532	4.64908342541808e-08	1.22096045178327e-06	8.19462037566821
C9orf9	-0.858906	8.84381652054794	-6.0643	4.86822785090095e-08	1.2674276439571e-06	8.14991046024536
KLK8	-2.01014	10.2097780273973	-6.06292	4.89642805202431e-08	1.27109578941311e-06	8.14430396248742
ANXA1	-1.95277	13.6323204931507	-6.06207	4.913783098513e-08	1.27193557906336e-06	8.14086964670531
ZNF273	-0.722317	8.18679250684932	-6.05389	5.08470028391412e-08	1.30865657592852e-06	8.10768213161477
GDPD3	-0.910043	8.12005075342466	-6.05119	5.14242719006133e-08	1.31599386727479e-06	8.09672501905961
WNK1	-0.771188	9.02005315068493	-6.04969	5.17482576146406e-08	1.32053344077247e-06	8.09062930325285
CYP2C9	-0.600595	7.81156154794521	-6.04748	5.22281967368071e-08	1.32901580848915e-06	8.08166924231134
ARPC5	0.67868067264151	12.0744277123288	6.04503338754631	5.27645667494164e-08	1.33601700971176e-06	8.07175271438062
TOB1	-0.835724	9.68376057534247	-6.04487	5.27999617514863e-08	1.33601700971176e-06	8.0711018787406
LAPTM4B	0.984503605660381	10.314900890411	6.04402718892999	5.29867881611919e-08	1.33698876122133e-06	8.06767377837213
RAB25	-0.898008	9.77805452054795	-6.03903	5.41048109294834e-08	1.36138585713069e-06	8.04740864056427
ATP6V1D	-0.741301	10.8439284383562	-6.03754	5.44426653305271e-08	1.36607111224899e-06	8.04136718760923
DUSP22	-0.601655	9.90535	-6.01451	5.99347509196429e-08	1.49970065634484e-06	7.94809989641751
STK39	-0.875024	9.45696480821918	-6.0129	6.03385845427546e-08	1.50562318437987e-06	7.94158360155561
SERPINB2	-1.90818	9.61954858904109	-6.00909	6.13023223350708e-08	1.52544563423845e-06	7.92620746678563
RFX5	0.760508840566038	8.48830690410959	6.00711283711814	6.18110026802139e-08	1.53386642463737e-06	7.91819
BSPRY	-0.890904	8.85829554794521	-6.00582	6.21443706070866e-08	1.53790244623252e-06	7.9129697288286
WDHD1	0.868925782075474	7.7669362739726	6.00050027112489	6.35384002300076e-08	1.56809290211482e-06	7.89144428038031
GINS2	1.35472683867925	9.62476215068493	5.99933374439501	6.38480412491068e-08	1.57142938680862e-06	7.88672728258322
PAQR5	-0.756793	6.96105976712329	-5.99506	6.49951778051929e-08	1.5953039827498e-06	7.8694495267196
FANCA	0.616822224528303	7.77518853424657	5.9840505745833	6.80451257629645e-08	1.66111244680971e-06	7.82495698501616
LPIN1	-1.10158	8.73945039726027	-5.97864	6.9596208422569e-08	1.69438552829865e-06	7.80309022913054
STX17	-0.644245	9.01838412328767	-5.97736	6.99683646092876e-08	1.69885452399047e-06	7.7979162821244
SPRR2C	-3.02152	9.97071873972603	-5.97424	7.0882539084893e-08	1.71642449482988e-06	7.78532295414249
RHOC	0.689369748113206	9.5118952739726	5.95563753446345	7.65847542491104e-08	1.8396679100693e-06	7.71026443081227
UCP2	0.811507978301888	8.97351257534247	5.94814351703359	7.90081895480502e-08	1.89283449853414e-06	7.68004567394688
FUT7	-0.647484	7.11211852054794	-5.94745	7.92348011883791e-08	1.89322835306344e-06	7.67726758119718
FLG	-1.91315	7.96988228767123	-5.94624	7.96365382426815e-08	1.89779348277798e-06	7.67236208039387
TTK	1.00889806792453	8.38611343835616	5.94106	8.1369546835563e-08	1.93397593112072e-06	7.65148102326864
KIF20B	0.643801047169813	7.43138669863014	5.93875900274137	8.21499870400333e-08	1.94738706120163e-06	7.64222253124364
SMC1A	0.744224654716986	9.2669985890411	5.93636187629266	8.29720903916863e-08	1.9617128352974e-06	7.63256457266991
SMC4	0.93738463773585	8.90676632876712	5.9337168196841	8.38886499402643e-08	1.97819099126152e-06	7.62190930459099
NUP62	0.639937049056604	9.87998063013699	5.93064250356731	8.49665214895676e-08	1.99837709028205e-06	7.60952692537481
ARHGAP4	1.47983607830189	8.67080298630137	5.92291441726617	8.77367818523233e-08	2.05815867428575e-06	7.5784106414494
HMGN2	0.76647870377359	13.0613374383562	5.91829710895026	8.94342849356798e-08	2.09252997065092e-06	7.5598264206609
E2F3	0.811347149056607	8.82506695890411	5.90995669040738	9.25831123545364e-08	2.16059242510276e-06	7.52627009401144
GTPBP8	0.796331962264153	10.8290648219178	5.90406973387979	9.487129256799e-08	2.2082702931588e-06	7.50259502588588
KRT6A	-1.55318	13.2400977808219	-5.90234	9.55534300972862e-08	2.21841571731019e-06	7.49564774593857
LSS	-0.587371	8.40206602739726	-5.90074	9.61888139627402e-08	2.22742631407805e-06	7.48922117085027
TCIRG1	1.06699	10.440599369863	5.89802947287856	9.72770686247015e-08	2.24685085684951e-06	7.47831218862484
FUT3	-1.08034	8.51640095890411	-5.88687	1.01880995498665e-07	2.34118369247952e-06	7.43347465935941
TSG101	-0.775729	10.0789194383562	-5.88405	1.03079235968184e-07	2.36269149516896e-06	7.42213779011086
ISOC1	-0.824216	9.11242154794521	-5.88133	1.04244131583002e-07	2.38332775964387e-06	7.41124223898299
DEK	0.999739461320754	10.8018975890411	5.8709754413755	1.08812350026768e-07	2.48147252921803e-06	7.3696602020801
RBM41	0.79762999811321	7.72441093150685	5.86952350220257	1.09468220182554e-07	2.49012557425365e-06	7.36383415298965
ATAD2	0.776584358490568	7.88776952054794	5.85962712627855	1.14043692457875e-07	2.58229372761816e-06	7.32413789900971
TMEM194A	0.734758080188676	7.79244924657534	5.8595218825221	1.14093350754e-07	2.58229372761816e-06	7.3237158770242
SAT1	0.878683458490576	11.3272701643836	5.84917692288326	1.19080075107711e-07	2.6884043021811e-06	7.28224661095051
CENPJ	0.677208317924531	7.98455234246575	5.84785964598977	1.19730297687419e-07	2.69632630392067e-06	7.27696803610423
AMACR	-0.633375	7.20691068493151	-5.83779	1.24817333059622e-07	2.79690183134596e-06	7.23663564536269
EFNA1	1.20068283396227	10.3889622328767	5.8363243448508	1.25575939899021e-07	2.80438604320914e-06	7.23076253131986
OSTF1	-0.727824	9.54100064383562	-5.83594	1.25773974406804e-07	2.80438604320914e-06	7.22923520266993
DSG3	-1.60573	10.7533681917808	-5.82091	1.33830709301671e-07	2.9693276585947e-06	7.16905779882215
RHCG	-2.37543	12.2674462328767	-5.81837	1.35240328499357e-07	2.99323066123393e-06	7.1589032633985
MGA	0.973287550000002	7.81737887671233	5.81632850552973	1.3638327760106e-07	3.0111288348783e-06	7.1507472800516
KRT13	-3.00604	12.1333104520548	-5.81211	1.38776883932156e-07	3.05186574601268e-06	7.13388628746775
RASAL1	-0.875584	9.11710879452055	-5.81189	1.38905967569405e-07	3.05186574601268e-06	7.13298529634378
SUCLG1	-0.749907	10.4532093287671	-5.80408	1.43451868142445e-07	3.12974565336924e-06	7.10177888139146
NPEPPS	-0.772229	9.64772554794521	-5.80401	1.43493001203541e-07	3.12974565336924e-06	7.10150105918258
TMOD3	-0.810263	8.58793864383562	-5.7974	1.47455162630416e-07	3.20839638882798e-06	7.07510690851942
LYPD3	-1.54911	12.129225260274	-5.78917	1.52544718361511e-07	3.30317986298196e-06	7.04222611799146
RBM15	0.602766458490567	9.3757728630137	5.78594860860052	1.54581507389148e-07	3.33925711885238e-06	7.02937443937503
MLF1	1.14416396320755	8.22877153424658	5.78259278903167	1.56732998892849e-07	3.37763362207364e-06	7.01598194437404
CCNG2	-0.800628	8.13352393150685	-5.77268	1.63263742521819e-07	3.50161855389654e-06	6.97642968062264
H2AFV	0.755614584905665	10.480864890411	5.77114048446524	1.64300009380552e-07	3.51547383491689e-06	6.97029977816836
GINS1	1.05886306603774	9.04473009589041	5.7681886713278	1.66308072096816e-07	3.54161492540927e-06	6.95853080520607
SLC15A3	0.99540767924529	8.19894624657534	5.76043078654328	1.71701689969506e-07	3.64785099822006e-06	6.9276107224676
CSTA	-1.51935	14.5763622054795	-5.75785	1.7353298675436e-07	3.67808269337242e-06	6.91733327633927
DCTN3	-0.594544	9.79925682191781	-5.75597	1.74882744926801e-07	3.69799006173855e-06	6.90982759272733
AHCTF1	0.671733915094343	7.9484777260274	5.75345160408929	1.76701036496595e-07	3.72768837649023e-06	6.89980773437444
HSP90AA1	0.786093768867932	13.0956498630137	5.75001250585594	1.79217040507206e-07	3.77193247871241e-06	6.88611209716754
MOCOS	1.15908923962264	8.58983864383562	5.74869775032977	1.8018820201923e-07	3.78353222328491e-06	6.88087712462368
RGS20	-0.910016	6.96149904109589	-5.74787	1.80804120362406e-07	3.78763608424316e-06	6.87757169028531
FANCL	0.732794732075474	9.70592245205479	5.74702646406646	1.81430210393277e-07	3.79193349239592e-06	6.87422320853629
BLNK	-0.915225	9.07824264383562	-5.74496	1.82975753924727e-07	3.80657180451256e-06	6.86600657079066
NUDT4	0.708543451886794	8.13307680821918	5.74352413721619	1.84060380708095e-07	3.8203131553422e-06	6.86028173487284
EFHD2	0.781127607547171	9.29904764383562	5.7422201638641	1.8504920647156e-07	3.83200747562256e-06	6.85509192487355
PIM1	-1.27548	10.5184473287671	-5.73969	1.86980015249427e-07	3.86311003983219e-06	6.84503775864986
PHLDA1	-0.857105	8.26624491780822	-5.73699	1.89067475407199e-07	3.89729935576213e-06	6.83428421306531
ELOVL6	-0.738459	7.94250790410959	-5.73389	1.91494512077495e-07	3.92841515648821e-06	6.82192987788786
OVOL1	-1.14902	8.6503087260274	-5.73319	1.92044484415117e-07	3.92841515648821e-06	6.81915215978781
PPT1	0.622571786792454	10.8647972739726	5.73283609027356	1.9232139032097e-07	3.92841515648821e-06	6.81775661954283
KIF18B	0.827634216037739	9.26742446575343	5.71883224157442	2.0370037543117e-07	4.14206090718732e-06	6.76208470349184
SULT1A1	0.702172644339624	8.65060002739726	5.71410491644713	2.07689415624696e-07	4.21366273861996e-06	6.74330317987804
AIM1L	-0.8562	8.76831302739726	-5.70751	2.133794554822e-07	4.31937558423293e-06	6.71712901718307
HJURP	0.896687580188682	8.38995	5.70668743455273	2.14104129467158e-07	4.32432735031426e-06	6.71384582787791
FZD6	0.855112400943399	8.74933778082192	5.70416987531238	2.16325403182089e-07	4.35941662609453e-06	6.70385110465965
SGMS1	-0.75175	8.18712605479452	-5.69912	2.208533296068e-07	4.43429561449314e-06	6.68379204531885
PPIF	-0.816466	9.69233821917808	-5.69893	2.21025613999492e-07	4.43429561449314e-06	6.68303697241717
KIF14	0.763757838679245	7.61951346575342	5.68427	2.34698905574213e-07	4.69815053647225e-06	6.62491729157514
ARG2	-0.838247	8.27499863013699	-5.68251	2.36395335902678e-07	4.7133573061576e-06	6.61794419667266
HIST1H2AM	0.838948790566043	9.32194050684931	5.68239971649993	2.36505051330288e-07	4.7133573061576e-06	6.61749494423002
SLC27A6	-0.761953	6.63406690410959	-5.67971	2.39121109754642e-07	4.74543412382214e-06	6.6068443481161
LRRC8D	0.81212881509434	8.65141736986301	5.67966437988103	2.39168194073629e-07	4.74543412382214e-06	6.60665372788823
ALDOC	-0.612475	8.56690224657534	-5.66567	2.53261447305438e-07	5.00302438010391e-06	6.55122358446181
ORMDL2	-0.682872	9.85074673972603	-5.65361	2.66057757467595e-07	5.23285650495217e-06	6.50350850944809
HMGB2	1.16314108113208	11.4398881917808	5.65193186693902	2.67892953309856e-07	5.2470050251967e-06	6.49685459118871
PPP2R5A	-0.681237	8.97435954794521	-5.64711	2.73226232740831e-07	5.3388761486538e-06	6.47777367930506
MFN2	0.633071976415097	10.8271508493151	5.6360655115025	2.85827899234567e-07	5.56098858813171e-06	6.43413166370967
APOC1	1.68938633867925	8.87229161643836	5.63374395721891	2.8854940596151e-07	5.60183846745966e-06	6.42495995931055
BID	0.689060611320757	8.70843308219178	5.63164859768428	2.91027645793146e-07	5.63069723305526e-06	6.4166831678581
ISG20	1.52524399528302	9.90815717808219	5.63143111230094	2.91286069116757e-07	5.63069723305526e-06	6.41582415823467
RASAL2	-0.813959	7.84002810958904	-5.62262	3.0194183686892e-07	5.8117351848616e-06	6.38105309738855
ASPM	1.38382321037736	8.49355901369863	5.62128385645567	3.03597868755627e-07	5.83115053678186e-06	6.37575990103556
MYBL2	1.08200319622641	7.54686216438356	5.61545899332961	3.10895226354923e-07	5.95860467873434e-06	6.35277473188953
STK24	-0.620983	10.0112249315068	-5.60822	3.20205945337561e-07	6.1109122171359e-06	6.32422039218988
PITX1	-1.16422	9.00208002739726	-5.60771	3.20877162378473e-07	6.1109122171359e-06	6.32219414740762
SNAPC4	0.778493366981134	8.6892778630137	5.60504646292353	3.24372660905678e-07	6.15147143039652e-06	6.31171024071111
PRIM1	0.697923699056606	9.00751987671233	5.60153286700785	3.29048980976668e-07	6.2270445811719e-06	6.29786038661423
FOXM1	1.07604779716981	8.67914293150685	5.59947763064938	3.31815032703437e-07	6.26622602639949e-06	6.28976069994559
TM7SF2	-0.96195	9.28350647945205	-5.59613	3.3636778708562e-07	6.33891428047545e-06	6.27657528456567
ATP2C1	0.887977735849054	8.69516116438356	5.59523848155994	3.37592800160968e-07	6.34871804561586e-06	6.27305799952809
ARFGAP3	0.618810952830184	9.97155520547945	5.59381543569543	3.3955445801785e-07	6.37230532880165e-06	6.26745219160684
TIPIN	1.09537896226416	8.3212121369863	5.58795004632095	3.4775895031007e-07	6.50109969857555e-06	6.24435273475161
MALL	-1.75523	10.6777742876712	-5.58755	3.48320484581807e-07	6.50109969857555e-06	6.24279177773474
SMC2	0.849513725471703	7.9841945890411	5.58736883118433	3.48582499379661e-07	6.50109969857555e-06	6.24206428963635
PTS	-0.731211	9.63640383561644	-5.57836	3.61599239178076e-07	6.72992964156222e-06	6.20659620464339
TALDO1	-0.782413	10.9128885068493	-5.56624	3.79861152846915e-07	7.04862770522869e-06	6.15893493400339
PRC1	1.18846674339623	9.95450661643836	5.56596285348703	3.80287862426858e-07	7.04862770522869e-06	6.15784893011124
RALB	-0.588173	8.59864965753425	-5.56145	3.87330372216612e-07	7.16441887664732e-06	6.14009953334589
TXLNA	0.714965203773581	7.6650877260274	5.55965506982717	3.90160346378228e-07	7.20197622986696e-06	6.13305799938173
FCER1A	-1.03597	8.15418846575342	-5.55462	3.98226004082475e-07	7.30419415595931e-06	6.11326635565488
TMEM134	-0.641574	10.0027449041096	-5.55445	3.98496006773433e-07	7.30419415595931e-06	6.11261078713126
CENPF	1.04711602830189	9.44059342465753	5.55417525586388	3.98941332674509e-07	7.30419415595931e-06	6.11153050436267
LPP	0.752863868867928	10.1712389452055	5.5532979838865	4.00365034232061e-07	7.31539194393997e-06	6.1080849419731
F12	-0.770828	9.14112609589041	-5.54651	4.11554309656465e-07	7.50461785705555e-06	6.08142514011097
CENPN	0.892188976415095	8.16407789041096	5.54364492536177	4.16364636134044e-07	7.57699523696055e-06	6.07018647401799
NOL8	0.625659252830191	10.3742719589041	5.53323601499642	4.34322066625004e-07	7.87327891612958e-06	6.0293509176293
SH3BP5	-0.995231	8.89667161643836	-5.52502	4.4902776658226e-07	8.12217293448393e-06	5.9971506832955
CDC7	0.834936056603775	9.14908545205479	5.52124783818513	4.55949296347441e-07	8.1979865498957e-06	5.98235901108014
HIST1H2AJ	0.951941512264158	9.81677306849315	5.52058126012061	4.57182434474552e-07	8.20378360507323e-06	5.97974736213154
SULT1A2	0.768388068867926	8.90953873972603	5.51740904262541	4.63095980825563e-07	8.260531871835e-06	5.96732042706763
GAB2	-0.802513	8.3992325890411	-5.51437	4.68840446890032e-07	8.34647182922017e-06	5.95540013566112
NDC80	1.10834	8.55683536986301	5.51382706912908	4.69863839273102e-07	8.34819223702584e-06	5.95329187149494
HP1BP3	0.882274653773589	8.62361252054795	5.51013123572831	4.76948774191539e-07	8.42422462336741e-06	5.93882136614013
DNMT1	0.693621716981136	9.81130936986301	5.50129460098634	4.943173129691e-07	8.71391458948268e-06	5.90423919756453
E2F1	0.799847364150939	7.90522	5.50018880010418	4.96534097953831e-07	8.73589678587521e-06	5.89991327828733
SIVA1	0.639567742452831	9.10720975342466	5.49765728234337	5.01645869948299e-07	8.80862767347812e-06	5.89001129050472
KRT32	-0.712572	7.54772031506849	-5.49516	5.06736511413652e-07	8.88070524282914e-06	5.88025021510072
FOXD1	0.909159621698113	7.46949164383562	5.49288183591887	5.11429960364469e-07	8.94555550089929e-06	5.87133741223339
PAIP2B	-0.609886	7.93355839726027	-5.4898	5.17847471647369e-07	9.04025198565794e-06	5.85928239493759
GZMB	1.23903791698114	8.5093882739726	5.48325609805882	5.31725183247732e-07	9.26456566865681e-06	5.83371768488303
RIBC2	1.20193109622642	7.56423120547945	5.48255485456292	5.33234271516589e-07	9.27292339347766e-06	5.83097813862885
SAC3D1	0.906409841509438	9.26053817808219	5.47466094808518	5.50515302200387e-07	9.53661892734824e-06	5.80014921923805
IGF2BP2	1.04978771509434	9.05894634246575	5.47073584222809	5.59311752087097e-07	9.67040357543296e-06	5.78482706039808
ASAP3	-0.67149	8.06032969863014	-5.46797	5.65603497082015e-07	9.76045268527738e-06	5.77401515969859
ETFDH	-0.689511	8.28702895890411	-5.46368	5.75478948586804e-07	9.91188215845111e-06	5.75728562921637
GAN	-0.627002	7.56102221917808	-5.45945	5.85390536454026e-07	1.00633548709501e-05	5.74078170013097
CFD	-1.92937	9.92344010958904	-5.45502	5.95941659861471e-07	1.02252237562517e-05	5.72351780296676
WNT4	-1.01228	7.23369231506849	-5.44461	6.21483140267665e-07	1.06431941588044e-05	5.68296319565304
GOLIM4	0.657054977358491	7.57686031506849	5.42888076711628	6.62141509724147e-07	1.12751809444142e-05	5.62173098198055
GJA1	-1.55215	10.4807198219178	-5.42357	6.76455972892223e-07	1.14971988751191e-05	5.60106652523414
PKMYT1	0.862557844339625	9.63088987671233	5.41891541236127	6.89240315713274e-07	1.16704450450097e-05	5.58297812666461
USP6NL	-0.650073	7.62325669863014	-5.41264	7.0685936795082e-07	1.1923949787455e-05	5.5585926540625
SFT2D2	-0.606856	8.53656884931507	-5.41204	7.08571851960728e-07	1.19304957803032e-05	5.55625507328635
CDH3	1.4565573981132	10.8797608767123	5.41092657875753	7.11748647160114e-07	1.19616265179446e-05	5.55193362902207
DEPDC1	0.772294208490568	8.42301090410959	5.40240227123368	7.365620818296e-07	1.23326231098904e-05	5.51883010771405
RAD51AP1	0.890921215094341	8.1415454109589	5.39466169855316	7.59829084920632e-07	1.26750748091945e-05	5.48878975181132
RFC5	0.646076167924532	8.79608669863014	5.38275717969072	7.97027987694083e-07	1.32465463342219e-05	5.44262609813164
PLAU	0.753102814150948	9.5727007260274	5.37202590157333	8.32089914530302e-07	1.37718596881971e-05	5.40105020008697
KCNK7	-0.787287	7.35659832876712	-5.36741	8.47628775957654e-07	1.39843223696457e-05	5.38318302984541
PLAT	2.15785376509434	10.0891706027397	5.36631903586033	8.51348167063901e-07	1.40200078407891e-05	5.37895503548085
ITM2A	-0.932906	8.2293184109589	-5.36359	8.6071000917296e-07	1.41483134354563e-05	5.36839443004076
B4GALT2	-0.658867	9.0799674109589	-5.36313	8.62289670912919e-07	1.41484614855803e-05	5.3666238550147
SPARCL1	-1.68207	10.3387929041096	-5.36252	8.64393241579738e-07	1.41571896730005e-05	5.36427109352505
PSMC3IP	0.62839208207547	8.17682491780822	5.36162531808373	8.67514917301871e-07	1.41825306262346e-05	5.36079017748968
ABHD6	-0.605948	7.97890875342466	-5.35874	8.77596157874184e-07	1.43213517937149e-05	5.34963392622685
DOCK9	-0.666885	8.09986909589041	-5.35668	8.84877460677806e-07	1.44140617826142e-05	5.34165578820742
NSUN5	0.724989863207549	9.87321975342466	5.35198883187605	9.01656655260309e-07	1.46344561271799e-05	5.32351853277389
DBI	-0.85837	13.3207	-5.35074	9.06194056521478e-07	1.46552891582504e-05	5.31867198451874
ITGA2	0.696293333962267	8.6409661369863	5.34648678356811	9.21738262793223e-07	1.48799610595723e-05	5.30225116655837
PLEKHM1	-0.640095	9.10476653424658	-5.3437	9.32093989960598e-07	1.5020219430349e-05	5.29146477210048
C18orf25	-0.727798	7.76842164383562	-5.34297	9.34804529693364e-07	1.5036998577639e-05	5.28866134125023
ECM1	-1.53728	9.68083528767123	-5.34128	9.41163623144881e-07	1.50722162947315e-05	5.28211617067401
DSP	-0.868255	13.398245109589	-5.34068	9.43414903257193e-07	1.50722162947315e-05	5.27980963378676
APITD1	0.679380187735847	8.31957047945206	5.34060625324367	9.43686721828215e-07	1.50722162947315e-05	5.27953151688695
FBXW7	-0.587549	8.01645546575342	-5.33775	9.54521588747661e-07	1.519475322863e-05	5.26851049125068
RER1	-0.588264	10.0735667260274	-5.3377	9.54732496381505e-07	1.519475322863e-05	5.26829720629036
ARHGEF10L	-0.720101	9.6644252739726	-5.32215	1.01597668346029e-06	1.61409487911998e-05	5.20827914585744
SIX1	1.26710911886793	7.69132683561644	5.31996131710216	1.0248805097643e-06	1.62251733426307e-05	5.19985685657288
RNF11	-0.821862	10.2991393561644	-5.31942	1.02710754609041e-06	1.6231903114355e-05	5.19776172954928
ZCWPW1	0.856076736792451	8.95066031506849	5.31644233515091	1.03938802040114e-06	1.63812425806526e-05	5.1862898063548
TRAIP	0.660607339622647	7.88055802739726	5.31624816488994	1.04019435569864e-06	1.63812425806526e-05	5.18554132071136
MBD4	0.621182928301888	8.57351342465753	5.30759549901064	1.07675646126445e-06	1.69274383997734e-05	5.15219950740728
GATM	-1.06527	8.79985752054795	-5.30459	1.08974069228137e-06	1.71017145576143e-05	5.1406313359803
TIMM8B	-0.783864	12.4420498219178	-5.30271	1.0979693500783e-06	1.71573830982861e-05	5.13337140455625
MSH6	0.682225083018871	8.73682330136986	5.30247093087828	1.09900200352032e-06	1.71573830982861e-05	5.13246417530553
HIST1H2BE	0.721913201886796	9.3319338630137	5.29197501448014	1.14598122122062e-06	1.78567155414367e-05	5.09206983890359
HMGB3	0.861332913207553	9.35979649315068	5.2870995733437	1.16846826619018e-06	1.81475209342089e-05	5.0733185763536
RAB11FIP1	-1.06776	9.50252830136986	-5.28564	1.17527138134834e-06	1.82217635166709e-05	5.06771689346417
HIST1H2BH	0.874184013207548	8.76396564383562	5.2830473578304	1.18748728867956e-06	1.83795283443737e-05	5.05773942101795
CNN3	-0.887369	8.58972219178082	-5.27253	1.2382552042917e-06	1.9099662466198e-05	5.01734785892003
LMO7	-0.847204	7.71376023287671	-5.27154	1.24317711839504e-06	1.91428025341923e-05	5.01352057796026
ZWILCH	0.651788324528306	7.98852178082192	5.26932718569898	1.25416501289276e-06	1.92790416998941e-05	5.00503091210659
C12orf29	-0.678728	8.6026814109589	-5.26588	1.27149482954259e-06	1.95121387129807e-05	4.99179160588725
SLC19A2	-0.999016	8.48640134246575	-5.26474	1.27726075902919e-06	1.95672872743791e-05	4.98742673504878
CDK7	-0.869785	8.99317397260274	-5.26002	1.30148436920539e-06	1.99045351405809e-05	4.96930247781253
OBFC1	-0.758913	8.8249511369863	-5.25895	1.30702475608556e-06	1.99553881403707e-05	4.96520465682807
KIF23	0.998264659433962	8.15458334246575	5.25436667090006	1.33105803577026e-06	2.02879370325186e-05	4.94762828993895
TUBA4A	-0.725753	11.8746265890411	-5.2486	1.36191946322279e-06	2.06883145442004e-05	4.92551911603937
KCNN4	1.10273798867925	7.84522419178082	5.2471042752288	1.37003331967102e-06	2.0776532228277e-05	4.9197897051784
HMGB1	0.591147809433959	12.4176572054795	5.2313121403003	1.458688166262e-06	2.20838033641816e-05	4.85931529198028
CREB3L2	-0.607951	8.78763912328767	-5.2242	1.50045331922752e-06	2.26354246228402e-05	4.83209176431374
UNC5B	-0.674089	9.51666795890411	-5.22382	1.50266251381643e-06	2.26354246228402e-05	4.83067299171695
PKP3	-0.777342	10.6922872054795	-5.2219	1.51418944333768e-06	2.27709824801098e-05	4.82330400899177
FNDC3B	0.702486835849056	9.1341275890411	5.21780329520156	1.5389697176541e-06	2.31050653610469e-05	4.80765096651087
DFNA5	1.0311614264151	8.64352724657534	5.21671485554554	1.54562357292124e-06	2.31663513225865e-05	4.80349092871889
SDC4	0.738936367924527	9.74209654794521	5.21473784203949	1.5577816678126e-06	2.33097961190298e-05	4.7959357686382
TCOF1	0.689521986792455	8.77568675342466	5.19725657415355	1.66944659743693e-06	2.48158002470493e-05	4.72918874816487
HIST1H2AD	0.727385493396232	8.75169424657534	5.19550973344024	1.68102679548522e-06	2.49467699731974e-05	4.72252466874853
MAF	-0.718891	8.0030487260274	-5.19041	1.71526742207721e-06	2.54130410165649e-05	4.70308609286183
SMOX	-0.726872	8.06788604109589	-5.18373	1.7612301955335e-06	2.60481905620216e-05	4.67759570024058
RTN4	-0.60776	10.6063183013699	-5.18334	1.76392054205519e-06	2.60481905620216e-05	4.67612439883457
RACGAP1	0.73247572264151	9.77455434246575	5.18153080716338	1.77657569813249e-06	2.61921340241857e-05	4.66923357234037
SOSTDC1	-1.47004	7.23135038356164	-5.18005	1.78700498987339e-06	2.63028446875482e-05	4.66359163645076
OSBPL1A	-0.690639	8.61523105479452	-5.17773	1.803470137294e-06	2.65018906961572e-05	4.65475133939176
MAST4	-0.817301	10.2700312054795	-5.17676	1.81037954219433e-06	2.65600959545384e-05	4.65106569204737
CBX3	0.727966014150944	11.0491695205479	5.17339891471638	1.83458615299736e-06	2.67843631542953e-05	4.63826363294853
SLK	-0.696756	9.86655278082192	-5.17138	1.84928794313696e-06	2.69553168151744e-05	4.63057076176836
FAM107A	-0.934715	7.35069335616438	-5.1684	1.87113731895455e-06	2.72297333911836e-05	4.61925038636923
RAI14	0.959041258490569	7.79479332876712	5.16764088358979	1.87678036444455e-06	2.7267802456317e-05	4.61634820375957
TUFT1	-1.04596	10.9811850136986	-5.16703	1.88133620593364e-06	2.72899783301937e-05	4.6140115393611
TIMP2	-1.25081	8.78230447945205	-5.16473	1.89845425537288e-06	2.74940127530529e-05	4.60528221409864
TPX2	0.84453062830189	8.6012352739726	5.16351316101857	1.90761142363727e-06	2.75822852393653e-05	4.60064487440132
CAST	-0.770117	11.2848479041096	-5.16154	1.92254464621546e-06	2.77092514769742e-05	4.59313011392877
MELK	1.04626925660377	9.21668094520548	5.16069491071612	1.92894614458866e-06	2.77571036269244e-05	4.58992662947403
POLD1	0.684747239622645	8.98053535616438	5.15220781526814	1.99461680473139e-06	2.8610681810542e-05	4.55766551018324
PLA2G7	0.749905217924532	7.48884838356164	5.15123557924905	2.00227806406282e-06	2.86749138331922e-05	4.55397144628466
ADAR	0.588911346226418	11.2360748219178	5.14642371839494	2.04062208008066e-06	2.90853223059598e-05	4.53569335917122
BIRC5	0.825634479245284	9.60569045205479	5.14450708040305	2.05609456306116e-06	2.9259557383973e-05	4.52841516232933
HIST1H1C	1.03103419245283	10.4106496712329	5.12843955411228	2.1904029760004e-06	3.10238207669994e-05	4.46745118988755
FXR1	0.605090114150943	9.80683615068493	5.12508363111295	2.21952089787923e-06	3.13868826500724e-05	4.4547294508842
PRKCH	-0.586156	8.5077821369863	-5.1233	2.23516200820072e-06	3.15585256581068e-05	4.44796470556759
MUC1	1.25989165566038	8.81902610958904	5.12114976823646	2.2541361119999e-06	3.17577904847173e-05	4.4398218807022
CARD14	-0.615175	7.99077047945205	-5.11887	2.27440796711956e-06	3.19623509638269e-05	4.4311977145503
KLHL24	0.649303184905657	8.65983130136986	5.1137968064084	2.32025996087533e-06	3.25052904005676e-05	4.41197208454439
EZH2	0.917329857547173	9.90965895890411	5.10711269097267	2.38201435863941e-06	3.31641195403768e-05	4.38667215637904
RPA2	0.715590095283021	9.91263716438356	5.09987993864418	2.45065035509721e-06	3.39622436903318e-05	4.3593134232489
KLF8	-0.769252	9.05940216438356	-5.09918	2.45739246228778e-06	3.40033660526703e-05	4.35666754242165
LBR	0.710081276415092	10.6350044109589	5.09638977268866	2.48445946602552e-06	3.42202001069693e-05	4.34611810741447
LRBA	-0.687165	9.09462394520548	-5.09512	2.49685055991841e-06	3.43331632297542e-05	4.34132704615708
SPP1	1.98136919528302	9.32436436986301	5.09290336751105	2.51868781838661e-06	3.44807596778519e-05	4.33294133788109
PERP	-1.25379	12.6977870958904	-5.09222	2.52545944041285e-06	3.45209994525629e-05	4.3303557771583
C1QB	1.21977891886793	8.78694501369863	5.08490524045113	2.59896406901806e-06	3.53114152846376e-05	4.30272902164759
ERO1L	-1.39312	9.25222956164384	-5.08422	2.6059121770442e-06	3.53524953174912e-05	4.30015822515046
POF1B	-0.906221	7.88430315068493	-5.07695	2.68129703622121e-06	3.62659515049259e-05	4.27269957082044
CES2	-0.74916	10.5510614520548	-5.0761	2.69025734897918e-06	3.63325910039048e-05	4.26948741777898
KIF4A	0.913833355660381	7.83199260273973	5.07497662955264	2.70210596503768e-06	3.64379798399093e-05	4.26525628105675
EPN2	-0.661868	9.46238146575342	-5.07054	2.74950201883527e-06	3.70216953447954e-05	4.24851522058398
PTTG1	1.01532468962264	11.9755341917808	5.06275052680837	2.83462922415773e-06	3.78847775240547e-05	4.21916095169773
TOP2A	1.05708167830189	8.67551410958904	5.05057302739555	2.97293980506229e-06	3.93861345948233e-05	4.17330249494688
NCAPG	0.977602763207544	9.12292173972603	5.04493081151947	3.0392408239852e-06	4.01429345197341e-05	4.15207305852186
RMI1	0.886008103773584	8.48716565753425	5.04235782902565	3.06995374079763e-06	4.04892288390996e-05	4.14239577975565
HIST3H2A	0.844945356603782	10.3284301780822	5.03792849717722	3.12353796159321e-06	4.1075664172309e-05	4.1257422066777
ALG3	0.633597349056604	9.42680053424658	5.03652650053684	3.14068854662979e-06	4.12409947930628e-05	4.12047241549819
BPGM	-0.872051	8.71134439726027	-5.03353	3.17761436325211e-06	4.16651385504731e-05	4.10922365748152
AIM2	1.78843143113208	9.29076676712329	5.0292447098791	3.23125867360567e-06	4.23069449590695e-05	4.09311334139048
SERPINB8	-0.701808	8.98279782191781	-5.02633	3.26825435807333e-06	4.26672974746733e-05	4.0821584276122
TPST2	0.626180151886794	9.45886009589041	5.01534272014748	3.41131773592961e-06	4.44062863659739e-05	4.04093485514152
SERTAD2	-0.664343	9.72621443835616	-5.01461	3.42107305756881e-06	4.44690131350359e-05	4.03818734533861
DUSP5	-0.760746	7.94032176712329	-5.01176	3.45931850265287e-06	4.4901356011379e-05	4.02749108152409
DHRS9	-1.49286	8.14348921917808	-5.01089	3.47098901844023e-06	4.49880130620282e-05	4.02425074818385
DBF4	0.606604444339625	8.06470909589041	5.01002104640289	3.48280997556503e-06	4.5029530239286e-05	4.02097976511225
ACOX2	-0.931448	7.66958884931507	-5.00992	3.48418989529111e-06	4.5029530239286e-05	4.02059865282985
HIPK2	-0.636701	8.14253536986301	-5.00781	3.51290510232869e-06	4.52707427207107e-05	4.01270212841818
PSIP1	0.6553292754717	8.35141180821918	5.00694685379078	3.52477455827706e-06	4.53588131727996e-05	4.00945698714849
F8A1	0.69721320754717	10.362182890411	5.00493272210525	3.55253628873855e-06	4.56508514821068e-05	4.00190945262645
CTSZ	0.733433353773588	8.04113795890411	5.00443008227201	3.55949767387024e-06	4.56751496384944e-05	4.00002614941204
TSPAN5	-0.779115	9.17800953424658	-5.00026	3.61781774922195e-06	4.63574712446533e-05	3.98439207914209
UCHL3	-0.735663	9.57895756164384	-4.99906	3.63467016631123e-06	4.65072569007551e-05	3.97992144790723
RPP25	0.716226300943399	8.07185876712329	4.99704286726768	3.6633594139472e-06	4.67596212553849e-05	3.97235833616465
FAT1	0.825405433018874	10.2202778082192	4.99560900774311	3.68385956365581e-06	4.69366434928027e-05	3.96699035284582
LAMA5	0.590310966037737	9.70123253424658	4.98968703465555	3.76972156745112e-06	4.78031381075083e-05	3.94482816967533
PDZRN3	-0.632998	7.11894536986301	-4.9891	3.77840079180128e-06	4.78031381075083e-05	3.94261618106331
ZWINT	1.03551970660378	10.3548650273973	4.9762622058848	3.97167418544382e-06	5.01076205356833e-05	3.89463591737319
GFOD1	-0.759194	9.68268221917808	-4.97115	4.05132648516917e-06	5.07570917641222e-05	3.87554019423149
SCPEP1	0.838927284905662	10.5213114931507	4.96593134814078	4.13424605172369e-06	5.17240117137875e-05	3.85605716310148
ANP32E	0.64005478962264	9.2187988630137	4.96330489713996	4.17660318614345e-06	5.21091987545433e-05	3.84625553218684
SLC39A2	-0.810564	8.72381389041096	-4.95894	4.24798212665417e-06	5.27804455129666e-05	3.82996154989849
ALCAM	1.15850211226415	8.82316812328767	4.95774333640832	4.26769959478353e-06	5.29523938702618e-05	3.82550895342197
CKS2	0.985448093396229	10.5943891643836	4.95554315438824	4.30427121886633e-06	5.33327030805336e-05	3.81730471630976
ABHD5	-0.669202	8.69179256164383	-4.94616	4.46367550410413e-06	5.51560890822633e-05	3.7823430810755
MAFB	-1.10142	10.7282772465753	-4.94405	4.50026890987272e-06	5.5532085397443e-05	3.77449401807472
TPM4	-0.711441	10.7621077945205	-4.93733	4.61900618984362e-06	5.67846747845201e-05	3.74945946463171
POLE2	0.683237557547168	8.55564083561644	4.93723573548206	4.62068901166222e-06	5.67846747845201e-05	3.74910931709828
C17orf62	0.650145552830192	8.81716738356164	4.93372937762384	4.6838324187816e-06	5.74391454250667e-05	3.7360625857735
ZNF365	-0.972653	7.61632246575342	-4.93288	4.69929743480946e-06	5.75153142564723e-05	3.73289409378294
XRCC1	0.607446219811317	8.52185854794521	4.93029941927957	4.7464151102393e-06	5.8013171388108e-05	3.72330465400216
CCL2	-0.972313	7.22358526027397	-4.92698	4.80772288901343e-06	5.86828831764675e-05	3.7109692061302
ZXDC	0.596915899056603	8.18786924657534	4.92407843435627	4.86201301714445e-06	5.92652412157472e-05	3.7001767771198
ABHD11	0.750719601886791	9.07147269863014	4.91797391422439	4.97811759879899e-06	6.04351527358238e-05	3.67749625380336
NUP107	0.684133961320756	10.1387958493151	4.9167164792581	5.00236741157987e-06	6.06478137866911e-05	3.6728261945696
SYCP2	1.29184412924528	7.83267278082192	4.91630855908918	5.010258961557e-06	6.0661845061432e-05	3.67131132677023
CHEK1	0.604812055660379	7.94449797260274	4.91504401524452	5.03479993121e-06	6.08771513830063e-05	3.66661567405731
CCNE1	0.738290907547173	9.1621057260274	4.91163	5.1016551572368e-06	6.16028279576261e-05	3.65393918706817
CTNNBIP1	-0.643221	10.2288740958904	-4.90855	5.16276135679494e-06	6.20909937276486e-05	3.64249771031758
SLC35C1	-0.586968	8.54180791780822	-4.90515	5.23089513341654e-06	6.28265378157549e-05	3.6298994995467
LHX2	0.882170579245285	7.03476710958904	4.90311006824077	5.27225810808907e-06	6.323901602885e-05	3.62233137576075
SLC25A28	0.805730433962266	8.42410936986301	4.89832161040559	5.37058090190257e-06	6.4162059369149e-05	3.60457785140002
CLEC2B	1.25008934245283	9.96572356164384	4.89605351444823	5.41777491451659e-06	6.45546513623882e-05	3.59617182296608
BTN2A2	0.66920353867925	8.27141175342466	4.88872150723027	5.57312399909301e-06	6.62304762319655e-05	3.56901150589483
RHBDF1	-0.597665	9.16795832876712	-4.88076	5.74679614640538e-06	6.78887802799891e-05	3.53953271232907
CENPM	0.808731854716983	8.11803538356164	4.88068697195195	5.74835191668205e-06	6.78887802799891e-05	3.53927269769749
CHMP2B	-0.636479	8.63435	-4.87852	5.79644751717413e-06	6.83434544956866e-05	3.53126915537361
TRMT5	0.66844395660377	11.6776467260274	4.87477601360154	5.88068769710859e-06	6.92460585301362e-05	3.51741005321689
WDR26	-0.666347	9.60808243835617	-4.86955	6.00007228285029e-06	7.05444610084735e-05	3.49810643978129
MTSS1	-0.640278	8.64524564383562	-4.86927	6.00661651792842e-06	7.05444610084735e-05	3.49705945470201
ITGA6	0.935359994339628	8.88438708219178	4.86650823279404	6.07078788834953e-06	7.12052829404331e-05	3.48685315747694
NDN	-1.0264	8.24162761643836	-4.86126	6.19459779091189e-06	7.23747560318214e-05	3.46746380866997
MRAS	0.617686385849058	6.7107425890411	4.85883925655449	6.25247249037711e-06	7.28619303923894e-05	3.45853326673259
SHCBP1	0.809768860377363	7.87976517808219	4.85307051038503	6.39262466022558e-06	7.42071687362269e-05	3.43724571107798
PIK3R3	0.647044998113208	8.01072409589041	4.8490232697432	6.49277734662926e-06	7.52727649143326e-05	3.42231857751525
CFH	1.49497130849057	8.24899417808219	4.84508785465998	6.59162991513214e-06	7.62225959891018e-05	3.40781006354341
AREG	-1.09436	7.93654643835616	-4.84238	6.66055546562038e-06	7.69208764542415e-05	3.39782251663687
KIAA0101	1.03371989528302	11.0106563150685	4.84155665964607	6.68157761724126e-06	7.70648542587827e-05	3.39479696523086
HMMR	0.974242837735856	8.77928319178082	4.83474770718094	6.85840981846361e-06	7.89023699166286e-05	3.36971863350522
SNX10	0.925854548113207	7.05796591780822	4.83309955419667	6.90189468606145e-06	7.93013613929102e-05	3.36365101016845
ID4	-1.16343	8.24752964383562	-4.82919	7.00607453294682e-06	8.02321318560996e-05	3.34926900293691
AQP1	-0.635008	8.93690384931507	-4.82906	7.00962342037637e-06	8.02321318560996e-05	3.34878286727958
VSNL1	-1.22293	9.47252350684932	-4.8269	7.06799140803696e-06	8.06951414494258e-05	3.34082271069145
RND3	-1.1482	10.4952567534247	-4.8227	7.18245988124354e-06	8.17194141579854e-05	3.32540137151616
ACSL1	-0.72955	8.60595378082192	-4.82261	7.18492184870387e-06	8.17194141579854e-05	3.32507240779159
EIF2S3	0.621175083962266	8.73587647945205	4.81819745780237	7.30747567834234e-06	8.29039558066849e-05	3.30883833359951
TPD52L1	-0.998701	10.6513241232877	-4.81242	7.47075877052737e-06	8.45434610614454e-05	3.28762847153724
CNPY3	0.591520225471699	7.15231973972603	4.80995202259387	7.54177829071254e-06	8.51332566951611e-05	3.27854807451334
NCF2	0.748353524528302	7.98657956164384	4.80908978796218	7.56669850351814e-06	8.53076597242696e-05	3.27538215498221
DUSP12	0.601588894339631	8.66268521917808	4.8072095282803	7.62132031363434e-06	8.58160667315226e-05	3.26847932159723
APOBEC3B	1.30643336603774	8.97955861643836	4.80562555215515	7.66763321808832e-06	8.62297628321343e-05	3.26266530578194
CD24	-1.49705	11.835945739726	-4.80457	7.69860431098366e-06	8.63702498132132e-05	3.25879689461986
RGS16	0.730575155660373	7.81712832876712	4.80454779628582	7.69930179840256e-06	8.63702498132132e-05	3.25870995561453
FANCE	0.613983136792454	9.60557632876712	4.80318329589064	7.73957899098026e-06	8.66609313820879e-05	3.25370292404422
TUBB3	-0.642019	9.32945163013699	-4.80302	7.74445490259556e-06	8.66609313820879e-05	3.25309855349003
EPCAM	1.30125246886793	9.64774749315069	4.80111721899976	7.80095652067657e-06	8.71848837943605e-05	3.2461228790261
RRAGD	-0.971456	8.31146716438356	-4.79445	8.00226717876464e-06	8.92971752488472e-05	3.22167475673618
CLIP4	-0.610712	7.35417584931507	-4.78711	8.22988751313565e-06	9.14116235737681e-05	3.19476413271092
REC8	0.78505865660377	9.09386749315068	4.7842742452013	8.31933357250333e-06	9.2177806668032e-05	3.18439317747813
CMAS	-0.657824	7.63257505479452	-4.77016	8.779501900572e-06	9.65531026959811e-05	3.13274719944137
ACYP1	0.813476624528308	8.92472361643836	4.76986746975485	8.78924780314215e-06	9.65531026959811e-05	3.1316830062353
MTHFD1	0.644675148113203	10.898564369863	4.7665203134548	8.90207197156413e-06	9.76734035564552e-05	3.11944878506208
FADS1	1.02250138018868	8.55885746575342	4.75832437816191	9.18432734943339e-06	0.000100281722137813	3.08951098538049
LEPREL1	-1.57046	9.92252894520548	-4.75426	9.32733658122078e-06	0.00010147421246816	3.07469312452113
CD59	-0.730209	10.5559539726027	-4.74858	9.53113749864144e-06	0.000103441550105737	3.0539656769123
NMU	-1.64602	11.1683427534247	-4.74587	9.63003083469242e-06	0.000104181870336606	3.04406754513564
TMEM147	-0.618559	10.3030915205479	-4.74576	9.63404729023011e-06	0.000104181870336606	3.04366770107553
KRT76	-0.880418	7.18389916438356	-4.73966	9.86013140153848e-06	0.000106371333730609	3.02142631149008
TACC3	0.954881168867931	8.22778373972603	4.73892192430624	9.88771574362904e-06	0.00010641403036871	3.0187477597939
RNFT2	0.702837652830191	7.11814519178082	4.73726776618825	9.95005413349556e-06	0.000106829663449974	3.01272197143225
NCAPH	1.07230726698113	7.70138490410959	4.7317307819087	1.01615177866488e-05	0.000108970181216825	2.99255996118164
SERPINB13	-1.05443	9.4021874109589	-4.73052	1.02084500305714e-05	0.000109343303062292	2.98814232914121
PLOD2	1.18637656698113	10.0350140410959	4.72922111763863	1.02588000970392e-05	0.000109621911357211	2.98342559220068
CELSR3	0.651134023584905	7.70663589041096	4.72632472142759	1.03722009294661e-05	0.000110598148489297	2.97288687160442
UBE2C	0.703604873584904	10.1327063150685	4.72100119338532	1.05838216849432e-05	0.00011269393113235	2.95352591196216
TXNRD1	0.601909278301889	8.82387587671233	4.71911139537462	1.06599512907223e-05	0.000113370532735333	2.94665578700423
MAPK13	-0.591238	9.06954920547945	-4.71713	1.07405104114577e-05	0.000113958207051132	2.93943935201932
LOR	-1.05289	7.48876857534247	-4.70691	1.11644360200475e-05	0.000118155635873095	2.90233767011807
DKK3	-0.664617	8.07963457534247	-4.70665	1.11754664480325e-05	0.000118155635873095	2.90139127818535
ART4	-0.807911	7.08560975342466	-4.70496	1.12471061717778e-05	0.000118634581259221	2.89526743758355
POLR3G	-0.589915	7.68074305479452	-4.69992	1.14637117149981e-05	0.000120496050325207	2.87698713980306
VWF	-1.15547	8.43408584931507	-4.69746	1.1570949912037e-05	0.00012138943966889	2.86806475277552
C1orf112	0.726269616981135	7.73572373972603	4.69735639757545	1.15756581567025e-05	0.00012138943966889	2.86767492388872
CYP3A5	-0.940249	8.93288473972603	-4.69623	1.16250254468077e-05	0.000121765382819585	2.86359701318047
CCDC6	-0.65253	10.0486818630137	-4.69306	1.17651685902183e-05	0.000122881124604375	2.85211
SCNN1B	-0.629492	7.73138824657534	-4.6927	1.17813022277138e-05	0.000122881124604375	2.85080167344069
VRK1	0.789885888679246	8.63619509589041	4.6920806140097	1.18090077135537e-05	0.000122977504605424	2.84855104555756
BRD2	0.594904275471704	10.5238396027397	4.68566289745859	1.20990422641054e-05	0.000125562410962052	2.82530353389067
MICALL2	0.830090181132075	9.72328101369863	4.68448812353183	1.21528790273726e-05	0.000125975988813087	2.82104990550123
MET	0.784215097169813	9.04158409589041	4.68055000147797	1.23350586589564e-05	0.000127424550917292	2.80679495322829
ZMIZ1	-0.588361	10.1131409041096	-4.66843	1.29127319210203e-05	0.000132329794248636	2.76295251244314
OIP5	0.903884952830189	8.24328173972603	4.66660536062649	1.30017580082178e-05	0.000133090722884121	2.75637150060374
LPGAT1	0.593696777358492	9.0427097260274	4.66229918719825	1.32146310224924e-05	0.000135116227299218	2.74081706156683
CDKN2AIP	-0.586939	7.54860726027397	-4.66073	1.32932159390943e-05	0.000135765633990205	2.73513841860843
DKK1	-0.911732	8.13553739726027	-4.65761	1.34504864932821e-05	0.000137061065985843	2.72387436711167
QTRTD1	0.613810623584905	8.55557347945206	4.65652302194494	1.35055032220052e-05	0.00013746618420771	2.71996514331869
HSPA14	0.600474949056606	9.51550916438356	4.65595588993664	1.35343959541579e-05	0.000137604784147917	2.71791856232904
MICB	0.853524256603775	8.85647579452055	4.65428242666295	1.3620001994066e-05	0.000138201193985076	2.71188041368189
IL32	1.14978867924529	7.49882008219178	4.64954485615719	1.38652183617546e-05	0.000140492561307858	2.69479287311973
SEPT10	-0.682392	9.30408576712329	-4.64857	1.39164363798165e-05	0.000140853099898187	2.69126214078502
NUP62CL	0.704954155660377	7.16310978082192	4.64444295609567	1.41340940432792e-05	0.000142895532145746	2.67640192876808
TGFBR3	-0.791293	7.88982634246575	-4.64166	1.42830524304163e-05	0.000144239614678464	2.66636386736711
RABGAP1L	0.595461817924527	8.66753864383562	4.63855902113622	1.44504825130085e-05	0.000145767017331669	2.65520572443661
KRT19	1.4416392990566	12.9016591780822	4.63412029908449	1.46937063470195e-05	0.000148054705563705	2.63922550739306
SLC39A1	0.783260454716984	8.08786784931507	4.63261044602424	1.47773438787296e-05	0.000148565082209371	2.63379167669985
CALML4	0.660021160377361	7.65072594520548	4.63162387762782	1.48322441840873e-05	0.00014895078663351	2.63024162882328
BDKRB2	-0.97105	9.90981771232877	-4.62378	1.52758629841597e-05	0.00015255540328305	2.60203047853506
HIST1H1D	1.06840539528302	9.08035943835617	4.62096726925451	1.54380449053882e-05	0.000153833969588204	2.59192167273716
AR	-0.983794	8.35222204109589	-4.61755	1.56374366409973e-05	0.000155476853490181	2.57963869928493
FAM45A	-0.600075	10.7868551232877	-4.61375	1.58618025953638e-05	0.000157533757198497	2.56600388970132
APOL2	0.801881636792457	8.81259628767123	4.61219268955028	1.59548532502625e-05	0.000158283389954146	2.56040588113846
WNT5A	-1.10893	8.84220665753425	-4.60979	1.60992705805203e-05	0.000159382618605735	2.55178219688423
ODC1	-1.00445	10.4278231917808	-4.60976	1.6101041622027e-05	0.000159382618605735	2.55167692431264
KCNJ15	-0.877421	8.88183182191781	-4.60285	1.65237525939021e-05	0.000162856147063157	2.52687736679185
PCTP	0.639787742452829	7.50894447945205	4.6025507413417	1.65421420325943e-05	0.000162856147063157	2.52581300684088
TRIP12	-0.610886	9.53498924657534	-4.60255	1.65423373182492e-05	0.000162856147063157	2.52580171030363
WDR6	0.703094491509441	10.8113380136986	4.60214329405733	1.65674167224741e-05	0.000162924988903981	2.52435207315925
IGFBP5	-1.09129	8.61012701369863	-4.59402	1.70789428185857e-05	0.000167453169003037	2.49525608278192
RAB15	0.854740549056608	9.27867435616438	4.59367419354627	1.71013482254977e-05	0.000167453169003037	2.49400173135466
RUNX3	0.700007755660375	8.44328395890411	4.58862908185257	1.7427323407969e-05	0.000170081613498359	2.47593656997744
DNAJC9	0.625619286792453	10.1097003424658	4.58070610606925	1.79514632193764e-05	0.00017444097160749	2.44758890243772
TPM2	0.861148074528304	8.65901294520548	4.56567800477787	1.89880293102822e-05	0.000183130800885463	2.39389499741742
USP1	0.775888373584907	9.51782361643836	4.56255122692121	1.92108917325004e-05	0.000185082045696646	2.38273575486587
PRDX6	-0.670766	12.1318565342466	-4.5601	1.93876046110858e-05	0.000186584981128911	2.37397934458715
IFRD1	-0.731711	8.15534380821918	-4.55829	1.95185202888779e-05	0.000187644429842276	2.36754378648682
ASTE1	0.647601415094344	8.09249236986301	4.55668665257155	1.96357621824485e-05	0.000188570304626329	2.36181708910137
HLA-DMA	0.826800830188683	9.17006405479452	4.55005210921251	2.01274180436681e-05	0.000192471105878304	2.33817021456954
GOLGA8A	0.619147913207549	8.79764954794521	4.54347318178262	2.06267466018069e-05	0.000196411980326719	2.31474072677317
TUBB6	-0.851268	11.5580636164384	-4.5431	2.06555933519115e-05	0.000196478970342153	2.31340463703289
CCNB2	0.696766058490573	9.82861854794521	4.54269813113986	2.06863574980736e-05	0.000196564038336126	2.31198180278961
METTL7A	-0.814579	9.69951001369863	-4.54015	2.08838486051912e-05	0.000197814624853378	2.3028981842309
CDKN2C	0.815862858490567	8.79073528767123	4.5360040598576	2.12082219013721e-05	0.000200676116478529	2.28816418044444
ALDH3A2	-0.608452	9.41242787671233	-4.53105	2.16023237965051e-05	0.000203582399459405	2.27056444063411
SPON1	-0.78258	7.81959382191781	-4.52585	2.20244820716885e-05	0.000207094503655292	2.25206593055436
TNFSF10	1.05747053301888	10.9748323287671	4.52346571203371	2.22202997317278e-05	0.000208608057893562	2.24360598087305
LAGE3	0.61534654245283	10.8893146986301	4.52279141948436	2.22760357743401e-05	0.000208805962804636	2.24121
FGFBP1	-1.37125	12.0174619452055	-4.5218	2.23581514027484e-05	0.000209357825193303	2.23769513533402
PLSCR1	0.945588727358492	9.33366797260274	4.51639637200176	2.28114313295176e-05	0.000213159101054247	2.21851411593225
FAM162A	-0.680717	11.4066881643836	-4.51488	2.29405149375317e-05	0.000213921489189736	2.21312179968134
COX17	0.757460251886791	10.0695479452055	4.51091820149973	2.32799782627731e-05	0.000216638475403988	2.19908527055839
CDC20	0.65580290849057	7.93385732876712	4.50929555692634	2.34205463534521e-05	0.000217518272238357	2.19333298414675
ADK	-0.63989	9.39896183561644	-4.50388	2.38956892274378e-05	0.000221453054074855	2.17414283844777
TMEM159	-0.723646	10.2670091506849	-4.49933	2.43022820922696e-05	0.000224562622815119	2.15802317190762
FMO2	-1.34485	8.45902805479452	-4.49929	2.43060121275246e-05	0.000224562622815119	2.15787654921117
APEX2	0.67295433679246	9.01533283561644	4.4984044235536	2.43855762418256e-05	0.000225066875805702	2.15475436099445
NCAPD2	0.737157538679243	8.76700321917808	4.48845741180987	2.5300576418332e-05	0.000232204700921192	2.11956655383049
MAD2L1	0.814542506603778	8.5449407260274	4.48824564701902	2.53204136766515e-05	0.000232204700921192	2.11881791478162
CENPQ	0.605857618867923	7.72364963013699	4.47362747307891	2.67268618426154e-05	0.000243187445937656	2.06718813026521
GREB1	-0.66644	7.2040538630137	-4.47301	2.67877606663899e-05	0.000243495608559879	2.06501467245992
TWF1	-0.615974	8.68337387671233	-4.46021	2.8083982889607e-05	0.000254507563249075	2.01989374186124
BDKRB1	-0.82539	8.59193149315069	-4.45647	2.84739007580711e-05	0.000257522989988659	2.00672955825185
TYMS	0.827566759433964	8.93152389041096	4.45433825612275	2.86990923673346e-05	0.000259299322010983	1.99920901227745
BACE2	0.71992958113208	10.2304	4.45263289049647	2.88800934358253e-05	0.000260673228126167	1.99320710885695
BIRC3	1.11384987830189	8.34455717808219	4.44849574391107	2.93238048693255e-05	0.000264413247510394	1.9786522585539
KIFC1	0.722771188679242	8.07301068493151	4.44446654081502	2.97622867230133e-05	0.000267030556574605	1.96448468549213
NAIP	0.61500692264151	7.50538657534247	4.43965796740035	3.02939051819322e-05	0.000271529848635667	1.94758640382933
CFB	0.850302268867925	8.17620849315069	4.4372313327372	3.05656674305864e-05	0.000273421581146696	1.93906275327707
PAPSS2	-0.798203	7.8460991369863	-4.42633	3.18165230422818e-05	0.000283484905603239	1.90078746891466
DSN1	0.673000372641509	7.97503695890411	4.42282739400666	3.22280769216216e-05	0.000286584913040442	1.88852407159131
ANXA2P3	-0.592371	8.0710465479452	-4.42245	3.22722963338298e-05	0.000286695113782188	1.88721580228548
B9D2	0.593310356603776	7.7163932739726	4.42117870882004	3.24238535989678e-05	0.000287379881939177	1.88274547448171
ARHGDIB	0.991928183962266	10.6382262876712	4.42066487289311	3.24851053027004e-05	0.000287451698002677	1.88094474989314
ACAA2	-0.691792	7.85573294520548	-4.41847	3.27476602485085e-05	0.000289206787763299	1.87326441107418
QSOX1	-0.822423	10.0817728356164	-4.41813	3.27892661541268e-05	0.000289290606774118	1.87205302328947
TOM1L2	-0.813662	8.88643302739726	-4.41655	3.29801447137223e-05	0.000290689964365177	1.86651516936509
MUC4	1.51860571415095	9.50758490410959	4.41623097333162	3.30183249677045e-05	0.000290742005189719	1.86541133212435
STOM	0.708286405660377	8.90629283561644	4.41289137797468	3.34255318133211e-05	0.000293753356657948	1.85371762669122
DGKD	0.624423121698117	8.68367964383562	4.40819200860495	3.40067881749949e-05	0.000297699852167497	1.83727137461001
EPS8L1	-0.961287	9.96554205479452	-4.40685	3.41748178690447e-05	0.000298590455251557	1.83256968748659
CHAF1B	0.922298393396232	7.51618945205479	4.40486100611891	3.44247101685464e-05	0.000300482353874288	1.82562016023027
ABI3BP	-0.837728	7.21198369863014	-4.39892	3.51823024975199e-05	0.000305320020132619	1.80485708609443
ZFP36	-0.980268	11.3228333287671	-4.39779	3.53283194261595e-05	0.000305997597491197	1.80090692597986
TGFBI	1.12742831509434	10.7377689452055	4.39460995252568	3.57422957896548e-05	0.000308989059955096	1.78979627277569
BACE1	-0.600858	8.80675316438356	-4.39338	3.59031609876145e-05	0.000310082142067528	1.78551367985547
FBXO5	0.696517150943398	7.72924653424658	4.37421087356957	3.85110192985171e-05	0.000331651301951283	1.71865440623317
CDC25B	0.607229404716982	9.39874053424658	4.37212168517636	3.88060278121584e-05	0.000333554101652598	1.7113793560119
S100A9	-1.76299	13.6821943835616	-4.36789	3.94098621331227e-05	0.000337777391146688	1.6966602352441
APOD	-0.586437	8.06027321917808	-4.36739	3.94828857975076e-05	0.000338081592456225	1.69489558370064
SQRDL	-0.670595	11.2763654657534	-4.33826	4.39040590437466e-05	0.000370098811854212	1.59374581050863
CCND1	-0.721618	8.0130522739726	-4.33816	4.39204740088979e-05	0.000370098811854212	1.59338966417483
ACOT11	-0.687922	8.2040987260274	-4.33623	4.42292558630692e-05	0.000372352464312642	1.58671500674915
PRRG4	-0.605902	9.4077905890411	-4.33547	4.43509910862472e-05	0.000373028690667521	1.58409642846431
LAMP3	1.06084652830189	9.20768864383562	4.3327117793956	4.47985726423883e-05	0.000376090906209352	1.57453046450427
COMMD8	-0.625798	9.80593504109589	-4.33199	4.49162677168343e-05	0.000376377432179761	1.57203096697522
MGST2	-0.638288	11.5653504109589	-4.32809	4.55571030973399e-05	0.000380332145227839	1.55853595480657
PPP2R2A	-0.601388	9.67521684931507	-4.32713	4.57163305058731e-05	0.000381007558118597	1.55521245952322
LGALS7	-1.16768	13.0306790273973	-4.32706	4.57276109621349e-05	0.000381007558118597	1.55497744815653
PITX2	-0.735302	7.49927646575342	-4.32633	4.58494885657814e-05	0.000381007558118597	1.55244202028335
CRYM	-0.777154	8.92586108219178	-4.31862	4.7151818294583e-05	0.000390030834892198	1.52576477836692
NUCB2	-0.776599	9.36128283561644	-4.31509	4.77588188086405e-05	0.000393942141848363	1.51358284492571
THSD4	-1.47475	8.52808183561644	-4.31499	4.77768595785011e-05	0.000393942141848363	1.51322316913834
KIF11	0.671394609433961	8.18273078082192	4.30935151863528	4.87633015843999e-05	0.000400054481486589	1.49376161366509
SERPINB4	-1.75747	12.1138405890411	-4.2976	5.08845036889619e-05	0.000413969752686819	1.45321922042314
RNF103	-0.623887	8.57507349315068	-4.29748	5.09069159278689e-05	0.000413969752686819	1.45279998698699
MEST	0.630841500943397	8.5326938630137	4.28728609021246	5.28184229859864e-05	0.000428252344066396	1.41771021778328
MMP9	1.17938677169811	9.20132780821918	4.28243746682026	5.37521950795779e-05	0.000435431450788523	1.4010302959562
ATHL1	0.982715134905665	8.67720456164384	4.27892697910714	5.443819597896e-05	0.000440592335470325	1.38896084913328
SERPINB3	-1.50489	13.2077289589041	-4.27666	5.48858318913818e-05	0.000443816493426901	1.38116732727359
TACC2	-0.657255	8.98254108219178	-4.27035	5.6149793912994e-05	0.00045281767553111	1.35950139012881
GALNT1	-0.650589	9.23333864383562	-4.26896	5.64314621735471e-05	0.000454275792010109	1.35474006006494
CTSS	0.645622748113214	8.27746575342466	4.26827969381557	5.65709562311102e-05	0.00045493234493718	1.35239088565656
KCNS3	0.743088336792454	8.62911404109589	4.26782147554688	5.66645305305857e-05	0.00045493234493718	1.35081829200481
C3	1.69436143207547	9.00471152054794	4.26470438791292	5.73050607932861e-05	0.00045925621674904	1.34012323883877
DDAH1	-0.948609	9.06616949315069	-4.25686	5.89473376483561e-05	0.000469909396049905	1.31324158591547
DDB2	0.602646894339619	10.0664753561644	4.25587656021054	5.91572665929911e-05	0.00047116592172384	1.30985975299898
MMP12	1.08247698679246	8.30544684931507	4.25414175815564	5.95279887382513e-05	0.000473699754906508	1.30391699408758
DLGAP5	0.734831234905664	8.44481995890411	4.25294535755068	5.97849620569152e-05	0.000475324746874397	1.29981944729264
RNF141	-0.590733	8.73146826027397	-4.24923	6.05907404158953e-05	0.000480458969776747	1.28708483653379
PHGDH	-0.728123	9.78243349315068	-4.23336	6.41473609723423e-05	0.00050687669091128	1.23283767827349
IFI44	1.12592427169811	8.89181106849315	4.22455698269187	6.6206379390274e-05	0.00052131736498915	1.20279834628866
TGIF1	0.624559882075471	7.95875383561644	4.21632515269843	6.81896553234039e-05	0.000534132534915846	1.17473925029019
C3orf52	0.706255986792454	7.49934509589041	4.21550751492883	6.83897477299011e-05	0.000535234446178062	1.17195407341753
VASP	0.888103768867925	9.13789191780822	4.21423590454279	6.87020624596466e-05	0.000537211960621959	1.16762315604518
ZNF532	0.7639934745283	8.33196164383562	4.21039981792815	6.96525867091434e-05	0.000543436379885096	1.15456286893362
IGF1	-0.941215	8.2146975479452	-4.21029	6.96790651384642e-05	0.000543436379885096	1.15420162373533
PI3	-1.69898	10.8316850136986	-4.20899	7.00053041556742e-05	0.000544627176605604	1.14976203742587
BMP2K	-0.608921	7.61772223287671	-4.20812	7.022310286433e-05	0.000545318716036108	1.14680971354074
RIN2	0.627642438679249	9.77644335616438	4.2039189771037	7.12873352952696e-05	0.000552630220602228	1.13251488746693
PLK2	-0.977294	9.10715893150685	-4.19935	7.24631837710995e-05	0.000560299020952845	1.1169682420419
APOL6	0.730928682075474	8.55846869863014	4.19084347359968	7.46989384043551e-05	0.000574731412090254	1.08809534672859
SCML1	0.638147013207545	7.73634831506849	4.16103425652041	8.30753331070981e-05	0.000631512743146616	0.987148687049228
HOMER3	0.607386685849058	8.63723342465753	4.14869149704989	8.68025119953134e-05	0.000656610626418886	0.945481870919741
LHX6	0.732892058490568	7.83654001369863	4.14865326160775	8.68143046253211e-05	0.000656610626418886	0.945352915071018
PSRC1	0.631019411320754	8.20714578082192	4.14711814275084	8.72890453592628e-05	0.000659094484992657	0.940176064841846
MAP4K4	-0.641696	8.1013101369863	-4.14687	8.73656992635945e-05	0.00065912078640407	0.939342842057862
MMP1	1.76002875283019	8.03543879452055	4.14387756985044	8.82994301498467e-05	0.000665051226412892	0.929251869538896
NUP93	0.70826307358491	6.76143309589041	4.1381895332917	9.01002210545299e-05	0.000675880331115464	0.910089993760741
SLC31A2	-0.712674	8.52683317808219	-4.12793	9.34383801951344e-05	0.000697342940180423	0.875566881940248
SERPINB5	-0.777274	10.7294116849315	-4.11784	9.68379105319888e-05	0.000716591851822481	0.841661315891332
IDO1	1.19685249528302	8.57755645205479	4.11617378780314	9.7409471892834e-05	0.000718644162826084	0.836078592276717
SHARPIN	0.680143849056604	7.70686506849315	4.11449228513127	9.79906129080385e-05	0.000722339968146981	0.830435982402568
MYOZ3	-0.58802	8.10099973972603	-4.11258	9.86555782394651e-05	0.00072605347122639	0.824020627204196
FHOD3	1.00745178867925	6.5382	4.10878817926482	9.99869690522139e-05	0.000734052662772896	0.811305540291698
FUT8	0.623488053773587	7.70651995890411	4.10548983360596	0.00010115914824449	0.000742053426210396	0.80025116036492
C1QA	0.79319459150943	8.93073205479452	4.1016365121841	0.000102545312828058	0.000747508350815718	0.787343864006551
B4GALT4	0.720163213207548	8.09594012328767	4.10157760972299	0.000102566643162548	0.000747508350815718	0.78714662035297
HOMER2	-0.630336	8.48930563013699	-4.09797	0.000103880978032302	0.000755864176183343	0.775071777293004
IGFBP3	1.16733578490566	9.32722356164384	4.09559814670095	0.000104754348137032	0.000760989651627729	0.767132793053218
WARS	0.949060191509441	8.94742915068493	4.08263394017749	0.000109652838053189	0.000792103259970432	0.72380371751946
DPYSL3	0.964030354716983	8.38895684931507	4.07808187788496	0.00011142452984142	0.00080232786955357	0.708610397470096
GPX1	0.667345566981131	12.1127053150685	4.07412960259815	0.00011298508621689	0.000811618545966302	0.695427685503937
CYP24A1	0.8058974245283	7.30133910958904	4.07232963053599	0.000113702753100186	0.000816123027829859	0.689426611915549
CTNNAL1	-0.879102	8.85013483561644	-4.07169	0.000113960179180589	0.000816669287238461	0.687283317846246
NCF1	0.704379903773582	6.59871580821918	4.05851375273827	0.000119359138835227	0.000850622723597883	0.64342083110204
ARMCX1	-0.632488	7.81931791780822	-4.05579	0.00012050480581019	0.000856545251224419	0.634370219606539
GNG11	-0.789021	8.61958197260274	-4.05564	0.000120570534919245	0.000856545251224419	0.633853598058064
NAMPT	-0.74692	9.88049535616438	-4.05251	0.000121898680559585	0.000863936518080834	0.623474839287678
TFRC	0.837143890566043	10.4381	4.05078506795048	0.000122640370253454	0.000868509791857797	0.617728328063346
BLVRB	-0.595229	9.6869797260274	-4.03881	0.000127897428619214	0.000901486726918527	0.577972869289594
APOL1	1.21441113679246	8.73912850684932	4.0379415653406	0.000128285758376442	0.000903516897150108	0.575101742898207
BUB1B	0.623983306603776	8.6224757260274	4.03611987740119	0.000129106435544811	0.000907169088445909	0.569062709052632
ENO2	0.986001784905662	6.96056310958904	4.02923208709464	0.000132255251041484	0.000926403811338795	0.546244930528229
SLC12A7	0.836580178301887	10.4607314794521	4.02827428602396	0.000132698920176819	0.000927786380388437	0.543073917478413
DCN	-1.07183	10.3689405479452	-4.02598	0.000133768145867742	0.000932649735276023	0.535475527202355
HCP5	0.701526234905657	8.64724061643836	4.00966923850237	0.000141606151946954	0.000980251220019627	0.481573822054268
CXCL12	-0.799327	7.90564701369863	-3.99374	0.000149687144178812	0.00102851395481521	0.429057947553932
FLRT2	-0.742938	8.08294390410959	-3.9929	0.000150122014648752	0.00103060335003197	0.426313357825435
MYLK	-1.06395	9.44750647945206	-3.99272	0.000150220048689163	0.00103060335003197	0.425695742876154
P2RY2	-0.633839	8.5618867260274	-3.98611	0.000153709777528951	0.00105134219892239	0.403970694414563
GMPS	0.725850939622648	10.3043020684932	3.98350201331964	0.000155110953365064	0.00105851474841856	0.395387151298117
MXI1	-0.605539	9.61105382191781	-3.97965	0.000157197891821701	0.00107194444324745	0.382746280653627
FTL	0.696150495283021	10.8568520821918	3.97922724873914	0.000157431452385512	0.00107272505528645	0.381342096239343
C10orf10	0.630130804716982	7.29602617808219	3.96704029763896	0.000164231296666377	0.00111149175084202	0.341354679205339
RAD21	0.648193947169812	9.81688616438356	3.96206684177721	0.00016708649814944	0.00112851287399586	0.325058843170231
TMC5	0.807334233018866	7.59293782191781	3.95818342645565	0.000169348967037073	0.00114013116223465	0.312343842047852
EPPK1	0.660581971698116	8.91413110958904	3.95528945347451	0.000171054068160584	0.00114891458331635	0.302873734357863
HIST1H2BD	0.696343770754716	9.25271620547945	3.95291134639932	0.000172467539887913	0.00115680387141498	0.29509510218213
MAGOHB	0.739332088679249	7.83936545205479	3.95161417620821	0.000173243251692696	0.00115896843657154	0.290853429375834
COBL	-0.801457	8.23142554794521	-3.95143	0.000173354086907767	0.00115896843657154	0.290248932633151
FAM168B	0.63375351886793	8.42849891780822	3.95129679792583	0.00017343355378535	0.00115896843657154	0.289815758684409
GPRC5C	0.929521573584905	8.69333732876712	3.94797096603764	0.000175439840219821	0.00116977208045903	0.278945197059559
DIO2	-0.681401	8.29186987671233	-3.94527	0.000177083204628371	0.00117985614444702	0.270133880862025
CYFIP2	0.629881455660381	7.71396764383562	3.93957057596112	0.000180606910153162	0.001197086470524	0.251514944078142
TYROBP	0.675281547169813	9.39307490410959	3.93875049024911	0.000181119089932511	0.00119876617348425	0.248839119807806
SLC20A1	0.683423033018871	9.47311809589041	3.93379950846611	0.000184240903905831	0.00121382066666553	0.232692507114887
PNPLA4	-0.710404	8.64459901369863	-3.93278	0.000184892118710193	0.00121658743998643	0.229359043033427
CCR1	0.590683609433962	7.64430638356164	3.93175375153296	0.000185545848880447	0.00121821939264946	0.226024572662933
ST6GAL1	0.644043969811327	7.98798176712329	3.92989493568759	0.0001867392270022	0.00122337960497151	0.219967924011954
DAPP1	-0.619403	9.93406661643836	-3.92829	0.000187778150937491	0.00122929184857916	0.214726813009855
HLA-F	0.875878676415095	10.8937244657534	3.92565100795714	0.000189491507190987	0.00123812140710275	0.206146814557074
CRIP1	1.31787691698114	9.21100554794521	3.89809030827267	0.000208334262028083	0.00134625181660615	0.11662948736272
FAM3C	0.594307433018869	9.01020532876712	3.89642068605197	0.000209531619209623	0.00135204930217786	0.111219897496556
CLCA2	-1.01956	9.31291184931507	-3.88759	0.000215973226805002	0.00138666202926547	0.0826411335845876
ARL4A	-0.814715	9.09763291780822	-3.8731	0.000226958035395119	0.00144995601619804	0.035830883006307
PPA1	-0.699635	11.4279981643836	-3.86996	0.000229410390262064	0.00146147722452664	0.0256924071520475
PMEPA1	0.850861719811328	8.37081036986301	3.86928048572142	0.000229944054602797	0.00146384172711095	0.0235006090510712
NT5E	-0.7207	7.14107587671233	-3.86701	0.00023173836884181	0.00147214331913048	0.0161686262103595
ZNF184	0.60379916037736	8.05165323287671	3.86215282097524	0.000235612563821577	0.00149254428614962	0.000530895740541659
ADA	0.685204331132082	9.04848576712329	3.85550066432589	0.000241023354278972	0.00152147048026978	-0.020881
RRM2	0.822501829245285	9.79522071232877	3.85525647668647	0.000241224218674262	0.00152167210211327	-0.0216665
IQGAP2	0.726148839622644	7.90962445205479	3.83496647578199	0.000258485631797373	0.00161249208533984	-0.0868209
VSIG4	0.895298020754718	7.47634819178082	3.8316509065875	0.000261416270762471	0.00162739306636375	-0.0974459
MTHFD2	0.751403660377362	9.65405864383562	3.83040739396572	0.000262523584717039	0.00163289549631066	-0.101429
CXCL14	-1.63393	12.2025623972603	-3.83025	0.000262662696953169	0.00163289549631066	-0.101928
TMSB4X	0.64049006886793	11.0926032876712	3.82096	0.000271086170995494	0.00167831218441746	-0.131672
HEBP2	-0.717043	12.2782510136986	-3.81191	0.000279534451339655	0.00172120733931082	-0.160581
MEIS2	-0.830595	9.28782835616438	-3.80736	0.000283872503236181	0.00174309714325257	-0.175086
ZNF91	-0.869358	9.45649376712329	-3.80432	0.000286818429347421	0.00175759211670855	-0.184808
MFSD1	-0.673879	11.1394269726027	-3.80032	0.000290720103191222	0.00177787283743824	-0.197532
SUSD4	-0.825206	8.66258815068493	-3.79798	0.000293035931667024	0.0017890050659761	-0.205003
GAS1	0.646529596226417	6.82705	3.79761752315926	0.000293393462377821	0.00178936242999283	-0.206151
XAF1	0.903645192452833	9.15236076712329	3.79525642792217	0.000295745314965974	0.00180248565440696	-0.213668
HLA-C	0.873277934905659	13.1293813561644	3.79047011933164	0.000300568255742377	0.00182693579468781	-0.228897
HPRT1	0.659158512264154	9.9257225890411	3.79008503387408	0.000300959536356463	0.00182748907143639	-0.230122
HEY1	0.881964223584905	8.50121173972603	3.77042266280838	0.000321597584411548	0.00193517103565746	-0.292543
CDKN3	0.657013860377361	8.2345088630137	3.75694950041824	0.000336511947594002	0.00200881353474272	-0.335188
KIF15	0.612554998113209	8.2632914109589	3.7513769395593	0.000342871578411957	0.00204001795134406	-0.352796
FADS2	0.722350124528305	8.29045378082192	3.7476556200711	0.000347182174652721	0.00206228348654066	-0.364544
GALNT14	0.934010960377361	8.96103924657534	3.74170953122014	0.000354177306666857	0.00209620839583118	-0.3833
GCNT1	0.754800513207545	8.0795734520548	3.73656348476717	0.000360339568075725	0.00212430551650925	-0.399516
KRT8	0.735556655660378	8.81027653424658	3.73266791855729	0.000365072263932245	0.00214798886577509	-0.411781
CEL	1.25241595849057	7.04925669863014	3.72964222535085	0.000368788990955662	0.00216561357922334	-0.421302
UGDH	-0.620043	8.25986371232877	-3.7144	0.000388065056725728	0.00225673985215323	-0.469175
FCGR1B	0.670796609433964	7.78838061643836	3.70036396554805	0.000406666774337748	0.00235882440646132	-0.513152
PTPLAD1	0.587403366981134	8.46975528767123	3.69793681534423	0.000409967936148104	0.00237387530502861	-0.520744
ZBED1	0.64012556509434	8.24258254794521	3.69661106510003	0.000411781849340733	0.00238082856152845	-0.52489
PALMD	-0.596854	8.63928117808219	-3.69459	0.000414566340018325	0.00239539037260107	-0.531218
RNF125	-0.733459	8.27434310958904	-3.69411	0.00041522949521065	0.00239768416208816	-0.532718
ARNTL2	-0.674473	8.4592441369863	-3.68643	0.000425969829755006	0.00245498159080812	-0.556693
PRDM1	-0.657994	8.85151504109589	-3.6789	0.000436765939838535	0.00250279108528341	-0.580185
HLA-A	0.616851359433971	12.0549381369863	3.67431439162396	0.000443457943609264	0.00253147601776442	-0.594455
PROS1	-0.747752	8.29309250684931	-3.6738	0.000444218993727336	0.00253421449999737	-0.596064
AIF1	0.822742720754717	8.13195835616438	3.66084352553792	0.000463705489956334	0.00263369236228867	-0.636342
RARRES1	1.39799019716982	7.63437453424658	3.65482518198384	0.000473032992165415	0.00267655853858421	-0.655022
LAMB3	0.772691194339625	10.4819998767123	3.63833718572242	0.000499509794712592	0.00279497141891863	-0.706087
TMEM45A	-1.16681	10.5231745890411	-3.63049	0.000512602814047506	0.00285738004266085	-0.730338
RAB38	-0.899671	9.21633208219178	-3.62861	0.000515779552077653	0.00286621974405645	-0.736128
SCCPDH	0.795811172641512	8.58460616438356	3.62809373826702	0.000516662307166902	0.00286935515595527	-0.737731
CEACAM1	-0.706471	8.684	-3.62593	0.000520348970177014	0.00288804899775387	-0.744393
LRIG1	0.672191725471702	8.16600695890411	3.62542845292607	0.00052121624243999	0.00289108122653906	-0.745954
PLAC8	1.10392500943397	8.76262230136986	3.61608586230772	0.000537482182815588	0.00296669087181545	-0.774746
INHBA	0.652474290566038	7.5607534109589	3.61573305618284	0.000538105790455996	0.00296831412151109	-0.775832
SMARCD3	-0.676279	8.18687	-3.61295	0.000543052492296327	0.00298645717375172	-0.784404
HIST1H3G	0.852722563207546	9.53763449315069	3.60349765900716	0.000560162937891945	0.00306744543740465	-0.813457
AIM1	-0.700015	10.4898592739726	-3.60103	0.000564716336515022	0.00308668714118593	-0.821038
HLA-B	0.852828866981133	10.3068019726027	3.59731556980458	0.000571631556666737	0.0031169836939794	-0.832434
KRT16	-1.38058	9.46701521917808	-3.59413	0.000577634905493344	0.00314591005361792	-0.842215
LAPTM5	0.602527285849061	8.25212476712329	3.59384424077447	0.000578168741176364	0.00314691481602217	-0.84308
MUC16	1.13293626698113	7.87164721917808	3.5749932973609	0.000614926150222699	0.00331890638778075	-0.900764
KCNS1	0.596958724528305	7.9760115890411	3.57324757547376	0.000618440107312732	0.00333587334531323	-0.906095
ERCC6L	0.596205922641514	7.13235653424658	3.57121992866157	0.000622545467803261	0.00335199615897895	-0.912285
AMOTL2	-0.617511	10.3307250958904	-3.53547	0.000699308812094885	0.00370115968234473	-1.021
IER3	-0.709606	11.8015320410959	-3.5309	0.000709762852510497	0.00374987904716396	-1.03486
BTN3A2	0.682696237735852	8.69946797260274	3.51453384955519	0.000748353583268939	0.00393071083270356	-1.08432
BST2	0.813326911320758	8.05508552054794	3.51124940898465	0.000756336150267982	0.0039680116724601	-1.09423
CD38	0.687274555660379	7.27677950684931	3.50956473425974	0.000760461836869473	0.00398501467511356	-1.09931
ADAMDEC1	0.585615211320755	7.55306628767123	3.50241757668527	0.000778203024826937	0.00406094377524692	-1.12083
GADD45B	-0.585431	9.15901569863014	-3.50228	0.000778557937372495	0.00406094377524692	-1.12126
TNFAIP2	0.661831294339628	10.9177354520548	3.49871114177399	0.00078755699397418	0.00409366035875327	-1.13199
ADAMTS1	-0.675582	7.48433706849315	-3.49774	0.000790028260097742	0.00410177208470344	-1.13491
LY75	0.634428213207549	8.04976016438356	3.49333146083254	0.000801323271293137	0.00413657308183873	-1.14816
MCM10	0.647501077358493	7.37110382191781	3.49154496973442	0.000805944944655353	0.00415719055116415	-1.15353
E2F8	0.702423444339624	8.34588031506849	3.49143116224341	0.000806240219014629	0.00415719055116415	-1.15387
APOE	0.864729233018873	8.51689916438356	3.48354788017533	0.000826944435214943	0.00423726704915598	-1.17752
RBP1	0.890261388679248	9.22228395890411	3.48049	0.000835105910315323	0.00426695067505413	-1.18669
TNFRSF21	0.725360911320752	8.65670679452055	3.47430325246044	0.000851864767408268	0.00433291802643347	-1.20522
MBOAT2	-0.638202	9.08459028767123	-3.47263	0.000856449461355531	0.00435377920309855	-1.21022
B2M	0.704347313207554	12.6506712465753	3.46526459003138	0.000876915340459926	0.00444777780791836	-1.23224
CCNL2	0.61761114528302	8.14647371232877	3.45740509552937	0.000899262452163939	0.00454373480965552	-1.2557
S100A10	-0.90861	13.0215513287671	-3.45737	0.000899364916253972	0.00454373480965552	-1.25581
ABCC5	0.706434411320757	10.6316531369863	3.45681727181801	0.000900955285017575	0.00454921816560443	-1.25745
HERC5	0.635528082075469	8.32976984931507	3.44900392174477	0.000923744431583974	0.00463312351876862	-1.28073
PTGDS	-1.18351	10.5791043424658	-3.44677	0.000930346889637874	0.00465586932325443	-1.28737
CA12	-0.662216	9.84590749315069	-3.44452	0.000937068159104532	0.00468019179022925	-1.29408
RARRES3	0.714692749056608	9.62617761643836	3.40950340937926	0.00104753468618608	0.00512279720584378	-1.39783
HLA-DRB1	0.790332896226422	11.1564408356164	3.40315156937468	0.00106884611320992	0.00522134804110354	-1.41657
RASIP1	0.674387664150943	9.18394352054795	3.40012963307214	0.00107912816923837	0.00526586486917617	-1.42548
ATP1B3	0.611674148113211	13.460728739726	3.3966001707018	0.0010912551829431	0.00530778978831073	-1.43587
PSCA	-1.17808	8.95102336986301	-3.39461	0.00109813788845495	0.00533550490787606	-1.44172
SORD	-0.667227	9.81426776712329	-3.38024	0.00114915265161402	0.00554326596453096	-1.48394
TMPRSS4	1.05948099056604	11.3039717260274	3.37237829947085	0.00117801295542216	0.00563544381436154	-1.507
CCL19	0.959995584905661	7.91844209589041	3.37203999887359	0.00117926949067514	0.00563546926896641	-1.50799
NUDT1	0.837420115094337	8.90540624657534	3.36864169330003	0.00119196192770868	0.00569008640423944	-1.51793
S100P	1.89707544433963	11.3442923972603	3.36813332438211	0.00119387168197607	0.00569618438095361	-1.51942
STAT1	0.624144245283023	9.02883082191781	3.3668693538317	0.00119863245465596	0.00571284717012743	-1.52312
TAP1	0.903215243396232	10.6083457123288	3.36305786360987	0.00121309703156886	0.0057713190349463	-1.53426
FA2H	0.673357770754723	8.47358573972603	3.36173019534704	0.00121817402164672	0.00578456066789334	-1.53814
ANXA3	-0.799333	8.80660206849315	-3.33428	0.00132774164347575	0.00622283908659186	-1.61811
ISL1	-0.883323	8.10858	-3.32941	0.00134811855268133	0.00629867838306712	-1.63224
MT1M	-0.701837	8.34193906849315	-3.32302	0.00137531954358515	0.00640252116207494	-1.65077
CCNB1	0.715955986792451	9.57422356164384	3.31902623560765	0.00139256060424808	0.00645941602629592	-1.66233
IGLL1	0.932313551886796	8.67317093150685	3.31671698587324	0.00140262996597618	0.0064960877807267	-1.66901
LMO4	-0.64499	9.91205284931507	-3.30923	0.00143575615434786	0.00661887995822188	-1.69066
CLCA4	-1.3278	9.34321134246575	-3.30795	0.00144146629712028	0.00663840920473391	-1.69434
EFEMP1	-0.838545	9.11664582191781	-3.30124	0.0014718829912111	0.00676120447977031	-1.71369
HLA-DMB	0.649428738679248	9.56841750684931	3.29108420260965	0.00151909457444455	0.00692510320171887	-1.74295
FABP5	-0.963825	13.6596764246575	-3.27268	0.00160825247550752	0.00728729290712865	-1.79577
TM4SF1	-0.791653	9.41287694520548	-3.26346	0.00165473078304764	0.0074699384068616	-1.82214
CAB39L	-0.617095	6.8195061369863	-3.26072	0.00166878953551563	0.00751474955591404	-1.82997
KRT18	0.668780707547173	10.7806726164384	3.25552916044869	0.00169574271708453	0.0076109867441442	-1.8448
HPSE	-0.789147	7.3520878630137	-3.23692	0.00179569264118698	0.00798795027743817	-1.89777
FN1	0.732780749056606	7.85269	3.23493971195504	0.00180666763188911	0.00803037311985013	-1.9034
COL4A5	0.607446325471702	8.92014642465753	3.22655317604694	0.00185377013889434	0.00821789439525602	-1.92719
CUL9	0.615343989622644	9.40655294520548	3.22387628655618	0.00186904536886734	0.00827339591290271	-1.93477
PXDN	0.692482011320752	8.33559371232877	3.22009890319811	0.00189080107894962	0.00834100691438696	-1.94546
DNAJC15	1.30787817735849	9.2878115890411	3.21822232214661	0.0019016971646091	0.00838496723387114	-1.95077
IFI44L	1.18948201981132	7.91366868493151	3.20923615592493	0.00195469390027763	0.00857291162654035	-1.97616
IGHG1	0.590752537735848	7.50728502739726	3.19687568120527	0.00202985279551478	0.00882476543532682	-2.01099
CHAC1	-0.59571	8.98411819178082	-3.17996	0.00213710681088435	0.0091714270350996	-2.0585
SERPINH1	0.712002133018868	7.82895720547945	3.17987926739316	0.00213762400821525	0.0091714270350996	-2.05873
CDK5RAP1	0.608007892452832	8.24782828767123	3.17558103819692	0.00216571374143444	0.00926781443365387	-2.07077
CCL18	0.894041909433965	8.03300752054795	3.1692378706464	0.00220779854729996	0.00939435489564385	-2.08851
CLDN8	-0.781415	7.47300831506849	-3.14092	0.00240516404709132	0.0101137281480291	-2.1674
SLC6A10P	0.601358623584906	7.72214098630137	3.12585490560916	0.00251676723294849	0.0104571214180812	-2.20916
EGFL6	0.637568271698113	8.30465123287671	3.12399000125311	0.0025309130793532	0.0105092311554844	-2.21431
CCL20	1.00995104528302	8.09023432876712	3.12215554546815	0.00254490029553427	0.0105435571483751	-2.21938
HIST1H1E	0.601975716981132	8.7386398630137	3.11327647405562	0.00261362557370749	0.0107750751340764	-2.2439
LOXL1	0.66951019528302	7.28212379452055	3.09769299181351	0.00273844390089385	0.011192333329969	-2.28679
CD36	-0.6841	7.32322136986301	-3.09462	0.00276368643422358	0.0112733501260557	-2.29522
BAALC	0.783979705660373	9.01820194520548	3.09022195136214	0.00280023402846511	0.0113983317344843	-2.30729
TTC9	-0.782407	8.44616584931507	-3.07192	0.00295711993207514	0.011918450267621	-2.35735
KRT7	0.685544583962264	7.14901	3.06495984080827	0.0030189174415821	0.0120704348701259	-2.37634
PLS3	-0.599489	10.790625890411	-3.04765	0.00317786861559651	0.0125829628524366	-2.42341
IGKC	0.621240551886796	7.8682384109589	3.04472945676864	0.00320538911871957	0.0126585467695861	-2.43132
CSRP2	-0.687236	11.4721531232877	-3.01323	0.0035171075094689	0.0136796651318203	-2.51634
CALML5	-0.774988	8.02492498630137	-3.0123	0.00352672611757615	0.0136969527867386	-2.51884
USP18	0.639317133962266	7.26166505479452	3.00238218280904	0.00363087589277466	0.0140192584835466	-2.54548
CACNA2D3	-0.679875	7.85599445205479	-2.99609	0.00369842627452255	0.0142009479458223	-2.56234
LTB	0.850327070754714	8.92455	2.9729238732391	0.00395713542123881	0.0150151119943215	-2.62415
CX3CR1	-0.652351	7.86288608219178	-2.96269	0.00407674431039492	0.0153779423206063	-2.65135
CXCL6	0.711603691509434	7.5902957260274	2.95863461315018	0.00412498797466383	0.0154889085768119	-2.66209
H2AFZ	0.612348563207547	11.4255613835616	2.94925584091624	0.00423871435766211	0.0158367229090918	-2.68692
FAM46A	0.699768141509434	10.0782963424658	2.93290882578985	0.00444389499015322	0.016480282450103	-2.73004
CBR1	-0.612002	8.61537508219178	-2.92483	0.00454859086752247	0.0167856233243107	-2.75127
CTRB2	-0.589286	9.65163663013699	-2.89926	0.00489542271504097	0.0179187191455055	-2.8182
DUSP1	-0.704948	8.97941432876712	-2.89624	0.00493792022291005	0.018015708938021	-2.82607
SAA1	1.02136996037736	7.9702802739726	2.88767746762915	0.00506040785381875	0.0183807072367739	-2.84836
HSPB1	-0.658261	12.6931097534247	-2.87479	0.00525004684109356	0.018947284432921	-2.88181
TNFSF12	0.72277136415095	7.27513371232877	2.87409818699806	0.00526034309088541	0.0189624610059284	-2.8836
CDKN1C	0.65114624433963	9.0124328630137	2.86529332734513	0.00539384460581179	0.0193653854958759	-2.90637
LY6D	-0.817575	12.4792024109589	-2.85851	0.00549876185562376	0.0196481207628322	-2.92387
ASS1	0.770200713207551	9.44960821917808	2.84870486084347	0.00565387395407537	0.0200907678809905	-2.94913
CAMK2N1	0.631431192452832	8.64624094520548	2.84473451985459	0.00571779750382846	0.0202859078040515	-2.95933
ELF3	0.650479390566037	9.72656495890411	2.8332274250711	0.00590683864283729	0.0208167225202875	-2.98884
SERPINA3	0.880536766037735	7.74733861643836	2.83280227450433	0.00591393193245716	0.0208259182359555	-2.98993
SELENBP1	0.612178708490564	8.62055616438356	2.80922216326233	0.00631982596725129	0.022005795250483	-3.05009
MMP7	0.875461730188682	8.52812530136986	2.80259844150644	0.00643835817910944	0.0223552982123873	-3.06692
ISG15	0.875665697169818	10.2538021369863	2.80184029731974	0.00645205457256019	0.0223883311208098	-3.06884
RFTN1	0.586500571698114	8.82312938356164	2.77708914343057	0.00691415249571401	0.0236996520857655	-3.13142
PIK3R1	-0.594263	9.2868044520548	-2.75727	0.00730589766680491	0.024769110343462	-3.18122
TSC22D1	0.59546671132075	10.8397942465753	2.75502478460908	0.0073514478982499	0.0248860739073412	-3.18683
MMP10	0.940052896226416	8.12012665753425	2.74062940431281	0.00765024106640375	0.0257235429362318	-3.22278
COL21A1	-0.607157	8.33740832876712	-2.73999	0.00766384891403179	0.0257596832155218	-3.22438
RTP4	0.830745926415094	8.86885960273973	2.72580911185475	0.00796941526024196	0.0265588208154863	-3.25964
CYP2B6	-0.658361	8.60536902739726	-2.72511	0.00798485931043677	0.0265807881257999	-3.26138
CXCL9	1.01035780566038	8.62667054794521	2.69699803358435	0.00862493953834989	0.0283656280983774	-3.33081
HOXB6	0.595816450943399	7.79950776712329	2.67289826993859	0.00921062508010074	0.0299528197550713	-3.38987
TNNI2	0.63581105283019	7.03276564383562	2.66630165719824	0.0093771327570908	0.0303955422367304	-3.40596
FZD10	-0.711031	9.95915460273973	-2.65195	0.00974884153293392	0.031307509635889	-3.44085
IGHA1	0.670462520754718	8.09236495890411	2.62952345682272	0.0103566891556294	0.0328133514217513	-3.49506
TNFRSF12A	0.663385585849061	8.05099826027397	2.61371690469905	0.0108055249930811	0.0339860925760036	-3.53304
GSTT1	-0.7184	7.76426861643836	-2.60855	0.0109560823572535	0.0343756147245348	-3.54542
HBB	-0.885097	9.78120916438356	-2.60361	0.0111015881536923	0.0347112482084208	-3.55722
STAG3	0.669201843396225	8.60054597260274	2.59139208761239	0.0114695113797901	0.0356021221602859	-3.58636
HBA1	-0.626816	9.48472752054795	-2.57658	0.0119303230760148	0.036678617839161	-3.62153
MCTP1	0.622091217924531	7.09468091780822	2.56308981446276	0.0123642868497913	0.0376148247021005	-3.6534
KRT14	-1.37609	11.7129632328767	-2.54842	0.0128523980237532	0.0387594246394271	-3.6879
LSP1	0.595335720754724	8.60069364383562	2.52364735787054	0.0137164664429517	0.0407781946264386	-3.7458
IGF2BP3	0.62021781320755	8.04067042465753	2.51183092494267	0.014146736056066	0.0418776859655087	-3.77325
WFDC2	1.10542896415095	10.2676880136986	2.4926348672077	0.0148716613234446	0.0435883202620052	-3.8176
OCA2	-0.672984	7.44999250684932	-2.48242	0.0152709039289847	0.0444459782204504	-3.84109
